# Supplementary material for: Can AI modeling of protein structures distinguish between sensor and helper NLR immune receptors?
Source: New Phytol. 2025 Jul 15;248(1):17–23. doi: 10.1111/nph.70391 (PMC12409091; doi:10.1111/nph.70391)
Supplement: Supplementary file 2 — Table S1 List of previously reported NLR pairs. Table S2 Summary of AlphaFold 3 predictions for previously reported NLR pairs. Table S3 HMM scores of MADA motifs in previously reported NLR pairs. Table S4 List of rice NLR pairs described by Stein et al. (2018). Table S5 BLASTP results using NLRs from Stein et al. (2018) as queries against those in the NCBI RefSeq annotation as subjects. Table S6 Summary of NLRtracker outputs for rice NLR pairs from the NCBI RefSeq annotation of Nipponbare (GCF_034140825.1), corresponding to those described by Stein et al. (2018). Table S7 Summary of AlphaFold 3 predictions for rice NLR pairs from the NCBI RefSeq annotation of Nipponbare (GCF_034140825.1), corresponding to those described by Stein et al. (2018). Table S8 Summary of the wheat NLR pair Pm5e (sensor) and RXL (helper) sequences. Table S9 Summary of AlphaFold 3 predictions for the wheat NLR pair Pm5e (sensor) and RXL (helper). Please note: Wiley is not responsible for the content or functionality of any Supporting Information supplied by the authors. Any queries (other than missing material) should be directed to the New Phytologist Central Office. [file NPH-248-17-s001.xlsx]

## Sheet: Title
Article title: Can AI modelling of protein structures distinguish between sensor and helper NLR immune receptors?
Authors: AmirAli Toghani1, Raoul Frijters2, Tolga O. Bozkurt3, Ryohei Terauchi4,5, Sophien Kamoun1*, Yu Sugihara1,4*
1 The Sainsbury Laboratory, University of East Anglia, Norwich Research Park, NR4 7UH, United Kingdom
2 Rijk Zwaan Breeding B.V., Department of Biotechnology, Fijnaart, 4793, The Netherlands
3 Department of Life Sciences, Imperial College London, London, SW7 2AZ, United Kingdom
4 Iwate Biotechnology Research Center, Kitakami, Iwate, 024-0003, Japan
5 Crop Evolution Laboratory, Kyoto University, Muko, Kyoto, 617-0001, Japan
*Corresponding authors: sophien.kamoun@tsl.ac.uk (S.K.) and yu.sugihara@tsl.ac.uk (Y.S.)
Article acceptance date: 24 June 2025

## Sheet: Table captions
	Table S1 List of previously reported NLR pairs. All sequences were derived from either RefPlantNLR (Kourelis et al., 2021) or NCBI. Sensor and helper NLRs are defined based on the presence or absence of an integrated domain, respectively. Domain architectures were annotated using NLRtracker (Kourelis et al., 2021). For domain architecture, "C", "N", "L", and "O" represent the CC, NB-ARC, LRR, and…
	Table S2 Summary of AlphaFold 3 predictions for previously reported NLR pairs.
	Table S3 HMM scores of MADA motifs in previously reported NLR pairs. The presence or absence of the MADA or MADA-like motif was analyzed using the HMM model in Adachi et al., 2019a. MADA, MADA-like, and no MADA motifs were classified based on HMM scores (> 10, < 10, and NA, respectively).
	Table S4 List of rice NLR pairs described by Stein et al., 2018. The NLR pairs were identified from the rice cultivar Nipponbare genome annotation (Stein et al., 2018). Based on Supplementary Data 6 in Stein et al., 2018, the NLR pairs that i) are genetically linked in head-to-head orientations; ii) belong to distinct phylogenetic clades were extracted. Domain architectures were annotated using N…
	Table S5 BLASTP results using NLRs from Stein et al., 2018 as queries against those in the NCBI RefSeq annotation as subjects. DIAMOND BLASTP (Buchfink et al., 2021) was used to identify corresponding sequences between the datasets. NLRs from Stein et al., 2018 and those in the NCBI RefSeq annotation of the rice cultivar Nipponbare (GCF_034140825.1) served as the query and subject sets, respectiv…
	Table S6 Summary of NLRtracker outputs for rice NLR pairs from the NCBI RefSeq annotation of Nipponbare (GCF_034140825.1), corresponding to those described by Stein et al., 2018. Only NLR pairs with a full N-terminal CC domain in both NLRs were processed for AlphaFold 3 predictions.
	Table S7 Summary of AlphaFold 3 predictions for rice NLR pairs from the NCBI RefSeq annotation of Nipponbare (GCF_034140825.1), corresponding to those described by Stein et al., 2018. Putative sensors and helpers were assigned based on the average pTM scores of pentameric and hexameric structures, with a putative sensor having the lower average score and a putative helper having the higher averag…
	Table S8 Summary of the wheat NLR pair Pm5e (sensor) and RLX (helper) sequences. Domain architectures were annotated using NLRtracker (Kourelis et al., 2021). For domain architecture, "C", "N", and "L" represent the CC, NB-ARC, and LRR domains, respectively.
	Table S9 Summary of AlphaFold 3 predictions for the wheat NLR pair Pm5e (sensor) and RLX (helper).

## Sheet: Table S1
Protein ID	Paired NLR	Group	Sensor/helper	Species	Domain architecture	Integrated domain	Experimental validation	Reference	Source	Full-length squence	Input sequence (N-terminus to the end of NB-ARC)
Pikm-1	Pikm-2	Pik	sensor	Oryza sativa	CONL	HMA	yes	https://doi.org/10.1534/genetics.108.095034	RefPlantNLR	MEAAAMAVTAATGALAPVLVKLAALLDDGECNLLEGSRSDAEFIRSELEAVHSLLTPNILGRMGDDDAACKDGLIAEVRELSYDLDDAVDDFLELNFEQRRSASPFGELKARVEERVSNRFSDWKLPAASLPPSSVHRRAGLPPPDAGLVGMHKRKEELIELLEQGSSDASRWRKRKPHVPLRIMGGEMQKIVFKIPMVDDKSRTKAMSLVASTVGVHSVAIAGDLRDQVVVVGDGIDSINLVSALRKKVGPAMFLEVSQVKEDVKEITAMLAPVKSICEFHEVKTICILGLPGGGKTTIARVLYHALGTQFQCRVFASISPSSSPSPNLTETLADIFAQAQLGVTDTLSTPYGGSGTGRALQQHLIDNISAFLLNKKYLIVIDDIWHWEEWEVIRKSI…	MEAAAMAVTAATGALAPVLVKLAALLDDGECNLLEGSRSDAEFIRSELEAVHSLLTPNILGRMGDDDAACKDGLIAEVRELSYDLDDAVDDFLELNFEQRRSASPFGELKARVEERVSNRFSDWKLPAASLPPSSVHRRAGLPPPDAGLVGMHKRKEELIELLEQGSSDASRWRKRKPHVPLRIMGGEMQKIVFKIPMVDDKSRTKAMSLVASTVGVHSVAIAGDLRDQVVVVGDGIDSINLVSALRKKVGPAMFLEVSQVKEDVKEITAMLAPVKSICEFHEVKTICILGLPGGGKTTIARVLYHALGTQFQCRVFASISPSSSPSPNLTETLADIFAQAQLGVTDTLSTPYGGSGTGRALQQHLIDNISAFLLNKKYLIVIDDIWHWEEWEVIRKSI…
Pikm-2	Pikm-1	Pik	helper	Oryza sativa	CNL	-	yes	https://doi.org/10.1534/genetics.108.095034	RefPlantNLR	MELVVGASEATMKSLLGKLGNLLAQEYALISGIRGDIQYINDELASMQAFLRDLSNVPEGHSHGHRMKDWMKQIRDIAYDVEDCIDDFAHRLPQDSISDAKWSFLLTKIYELWTWWPRRVIASNIAQLKVRAQQIADRRSRYGVNNPEHLDSSSSARTRAVNYEIAEYQVTSPQIIGIKEPVGMKTVMEELEVWLTNPQAENGQAVLSIVGFGGVGKTTIATALYRKVSEKFQCRASVAVSQNYDQGKVLNSILSQVSNQEQGSSTTISEKKNLTSGAKSMLKTALSLLRGNCICQPENDGNPDNTPIRLQETTDDDQNPRKLEQLLAEKSYILLIDDIWSAETWESIRSILPKNNKGGRIIVTTRFQAVGSTCSPLETDRLHTVDFLTDDESQNLFNT…	MELVVGASEATMKSLLGKLGNLLAQEYALISGIRGDIQYINDELASMQAFLRDLSNVPEGHSHGHRMKDWMKQIRDIAYDVEDCIDDFAHRLPQDSISDAKWSFLLTKIYELWTWWPRRVIASNIAQLKVRAQQIADRRSRYGVNNPEHLDSSSSARTRAVNYEIAEYQVTSPQIIGIKEPVGMKTVMEELEVWLTNPQAENGQAVLSIVGFGGVGKTTIATALYRKVSEKFQCRASVAVSQNYDQGKVLNSILSQVSNQEQGSSTTISEKKNLTSGAKSMLKTALSLLRGNCICQPENDGNPDNTPIRLQETTDDDQNPRKLEQLLAEKSYILLIDDIWSAETWESIRSILPKNNKGGRIIVTTRFQAVGSTCSPLETDRLHTVDFLTDDESQNLFNT…
PIK5-NP	PIK6-NP	Pik	sensor	Oryza sativa	CONL	HMA	no (ortholog of Pik-1)	https://doi.org/10.1534/genetics.108.095034	RefPlantNLR	MAVYSVATGALAPVLSKLSALLGDEHLDLAERTRSDAMFIRSQLEAVHSLLLPRISWGMTGEEVDALCKDELMAEVRELSYDMDDAIDEFFLEEPMAGGDGGPFDELKTRVEDVSKRFSDSRRWRPPVEQHQPSLTAATVDCPPPHARFVHNMMDVSELVEMDKQHEKELIKLLEQGADTSIYASRWRIATPWHDKEQSTVVKVPEREWGFPDNRNSPFIWASDSFERLRSGSLCGDTLRLDGEGANIRKLLSTLRNKVGRAQLVQVEDKRKRVEEATKPCEFHEVKTICILGLPGAGKTTLAKLLYSHHSTTEQQFQHRAFVSLSPGANLTDTLTDILLQVGAYNDDATPYCGTGTPHQQYLIDNISAYLIGKKYLIIIDDVWHWEEWEVIRKSIPKN…	MAVYSVATGALAPVLSKLSALLGDEHLDLAERTRSDAMFIRSQLEAVHSLLLPRISWGMTGEEVDALCKDELMAEVRELSYDMDDAIDEFFLEEPMAGGDGGPFDELKTRVEDVSKRFSDSRRWRPPVEQHQPSLTAATVDCPPPHARFVHNMMDVSELVEMDKQHEKELIKLLEQGADTSIYASRWRIATPWHDKEQSTVVKVPEREWGFPDNRNSPFIWASDSFERLRSGSLCGDTLRLDGEGANIRKLLSTLRNKVGRAQLVQVEDKRKRVEEATKPCEFHEVKTICILGLPGAGKTTLAKLLYSHHSTTEQQFQHRAFVSLSPGANLTDTLTDILLQVGAYNDDATPYCGTGTPHQQYLIDNISAYLIGKKYLIIIDDVWHWEEWEVIRKSIPKN…
PIK6-NP	PIK5-NP	Pik	helper	Oryza sativa	CNL	-	no (ortholog of Pik-2)	https://doi.org/10.1534/genetics.108.095034	RefPlantNLR	MELAVGASEATMRSLLGKLGNLLAQEYSLVSGVRGDIQYINDELASMQAFLRDLSVVTEGHNHDNRRKDWMKQIRDVAYDVEDCIDDFAHRLPQDSISDAKCSFILTKMYELLTWWPRRDIASRIAELKVRAQQIADRRNRYGVNNPEHCDSSNSPRPRAHAAAQDIAEYQDTKPQIVSIKEPVGMKTVMENLEKWLTEPQPDKGRAVLSIVGFGGVGKTTIAMALYRKVSGKFDCQASVAVSQNYDEDEVLRSILNQVSKQEEAGGSTESSSRDENTREPQGSSSTSSREENTAESGTKRMLNKLKKALPLSLLGGNDDKTSVRQQETMGSLQLREELKRRLAEKRYILLIDDIWSAKTWNSIIIPFLPSENDKDSRIIVTTRFHAVGSTCSPRHKND…	MELAVGASEATMRSLLGKLGNLLAQEYSLVSGVRGDIQYINDELASMQAFLRDLSVVTEGHNHDNRRKDWMKQIRDVAYDVEDCIDDFAHRLPQDSISDAKCSFILTKMYELLTWWPRRDIASRIAELKVRAQQIADRRNRYGVNNPEHCDSSNSPRPRAHAAAQDIAEYQDTKPQIVSIKEPVGMKTVMENLEKWLTEPQPDKGRAVLSIVGFGGVGKTTIAMALYRKVSGKFDCQASVAVSQNYDEDEVLRSILNQVSKQEEAGGSTESSSRDENTREPQGSSSTSSREENTAESGTKRMLNKLKKALPLSLLGGNDDKTSVRQQETMGSLQLREELKRRLAEKRYILLIDDIWSAKTWNSIIIPFLPSENDKDSRIIVTTRFHAVGSTCSPRHKND…
Pii-2	Pii-1	Pii	sensor	Oryza sativa	CNLO	NOI	yes	https://doi.org/10.1101/227132	RefPlantNLR	MATAGAAVDRLLRRLASGAGHLELPSSIDEDMAHVKRTLARLQDVLLTVEGKYFKMGAEVQEWMRKIKQIAYGIQDLLDEFEDSSGTGSQRNGSRISEGTLSCSSAPFFCHLSRSQRIRVLKRKLDQSTKDTSVFSLLQHSLSNLDKSNEQEVLFHRTEIIGRDTDKENIKNLLLQNDVDKLPIIPIVGLAGLGKTAVAKLIFHEQGEGWNFDQRIWVHLDKKLDLNKIANSIISQVNQSVDTTKNQIQNNLQFKRNCLQEVLCDQSSLIVLDDLFSTEENQIAELKEMLRGTKKGTKIIVTTSSEISAELIHTVPPYKLGPLSEGDCSTIFCQRAFGDGHENSSLTEIAKQIVKRCEGIPAVAYSLGSLVRNKNKEAWLYARDKEIWELPTLFPNGFE…	MATAGAAVDRLLRRLASGAGHLELPSSIDEDMAHVKRTLARLQDVLLTVEGKYFKMGAEVQEWMRKIKQIAYGIQDLLDEFEDSSGTGSQRNGSRISEGTLSCSSAPFFCHLSRSQRIRVLKRKLDQSTKDTSVFSLLQHSLSNLDKSNEQEVLFHRTEIIGRDTDKENIKNLLLQNDVDKLPIIPIVGLAGLGKTAVAKLIFHEQGEGWNFDQRIWVHLDKKLDLNKIANSIISQVNQSVDTTKNQIQNNLQFKRNCLQEVLCDQSSLIVLDDLFSTEENQIAELKEMLRGTKKGTKIIVTTSSEISAELIHTVPPYKLGPLSEGDCSTIFCQRAFGDGHENSSLTEIAKQIVKRCEGIPAVAYSLGSLVRNKNKEAWLYARDKEIWELPTLFPNGFE…
Pii-1	Pii-2	Pii	helper	Oryza sativa	CNL	-	yes	https://doi.org/10.1101/227132	RefPlantNLR	MVGAEMLVAAAVSQVARKINDIVGVAQGEVKLCCNFSDDLEGIKDTLVYLETLLKNAENNSFGSDRANLRHWLGQIKSLAYDIEDIVDGYYSSKEQFDGGSYAQKGSLFCSLSNPMLLKGSMVYKMKSKREMLQQSQQLPNQYHFLSYINSAVHYFEEKQTTSYRNTDIAIVGRDADLDHLMDLLMQNSAEELCIIPIVGPVGFGKTSLAQLVFNDTRTEVFSFRIWVHVSMGNINLEKIGRDIVSQTTEKIEGNMQLQSIKNAVQRVLNKYSCLIIIDSLWGKDEEVNELKQMLLTGRHTESKIIVTTHSNKVAKLISTVPLYKLAALSEDDCLKIFSQRAMTGPGDPLFREYGEEIVRRCEGTPLVANFLGSVVNAQRQRREIWQAAKDKEMWKIEE…	MVGAEMLVAAAVSQVARKINDIVGVAQGEVKLCCNFSDDLEGIKDTLVYLETLLKNAENNSFGSDRANLRHWLGQIKSLAYDIEDIVDGYYSSKEQFDGGSYAQKGSLFCSLSNPMLLKGSMVYKMKSKREMLQQSQQLPNQYHFLSYINSAVHYFEEKQTTSYRNTDIAIVGRDADLDHLMDLLMQNSAEELCIIPIVGPVGFGKTSLAQLVFNDTRTEVFSFRIWVHVSMGNINLEKIGRDIVSQTTEKIEGNMQLQSIKNAVQRVLNKYSCLIIIDSLWGKDEEVNELKQMLLTGRHTESKIIVTTHSNKVAKLISTVPLYKLAALSEDDCLKIFSQRAMTGPGDPLFREYGEEIVRRCEGTPLVANFLGSVVNAQRQRREIWQAAKDKEMWKIEE…
Pi5-3	Pi5-1	Pii	sensor	Oryza sativa	CNLO	HMA	no (ortholog of Pii-2)	https://doi.org/10.1534/genetics.108.099226	RefPlantNLR	MATAGAAVDRLLRRLAADAGRLKLPSSIDEDMAQVRRTLARLQDVLLSVEGKYFKMSMEAQEWMRKINQISYDIQDLLDEFEDCSEAGSQRGSSWIAKEILLCSSSPCFFNSSRLQRIRIIKRKLDLSTEDSVVLSLMQHSPSNLKHCNEPVIFDGYKILGRDNDRENVKNLLFQNDADKFSIIPIVGLAGIGKTALARLIFQDYGEEWNFDQRIWICIDRKLELNKIANDIISQVNKKEETISEFVLNDQIHNNLQFMKNRLQEVLSDKSSLIVLDGLISTDKNQLIELKEMLRGTEKCTKIIVTTSSEVSADLIGTVPSYKLHPLSDDDCWGIFCQRAFDNGAGNMDRAEIGRQIVKRCEGIPMAAYSLGSMMRNKDDNAWLWARDKEIWELPKVFA…	MATAGAAVDRLLRRLAADAGRLKLPSSIDEDMAQVRRTLARLQDVLLSVEGKYFKMSMEAQEWMRKINQISYDIQDLLDEFEDCSEAGSQRGSSWIAKEILLCSSSPCFFNSSRLQRIRIIKRKLDLSTEDSVVLSLMQHSPSNLKHCNEPVIFDGYKILGRDNDRENVKNLLFQNDADKFSIIPIVGLAGIGKTALARLIFQDYGEEWNFDQRIWICIDRKLELNKIANDIISQVNKKEETISEFVLNDQIHNNLQFMKNRLQEVLSDKSSLIVLDGLISTDKNQLIELKEMLRGTEKCTKIIVTTSSEVSADLIGTVPSYKLHPLSDDDCWGIFCQRAFDNGAGNMDRAEIGRQIVKRCEGIPMAAYSLGSMMRNKDDNAWLWARDKEIWELPKVFA…
Pi5-1	Pi5-3	Pii	helper	Oryza sativa	CNL	-	no (ortholog of Pii-1)	https://doi.org/10.1534/genetics.108.099226	RefPlantNLR	MVGAEMLVAAAVSQVARKINDIVGVAQGEVKLCCNFSDDLEGIKDTLVYLETLLKNAENNSFGSDRANLRHWLGQIKSLAYDIEDIVDGYYSSKEQFDGGSYAQKGSLFCSLSNPMLLKGSMVYKMKSKREMLQQSQQLPNQYHFLSYINSAVHYFEEKQTTSYRNTDIAIVGRDADLDHLMDLLMQNSAEELCIIPIVGPVGFGKTSLAQLVFNDTRTEVFSFRIWVHVSMGNINLEKIGRDIVSQTTEKIEGNMQLQSIKNAVQRVLNKYSCLIIIDSLWGKDEEVNELKQMLLTGRHTESKIIVTTHSNKVAKLISTVPLYKLAALSEDDCLKIFSQRAMTGPGDPLFREYGEEIVRRCEGTPLVANFLGSVVNAQRQRREIWQAAKDEEMWKIEE…	MVGAEMLVAAAVSQVARKINDIVGVAQGEVKLCCNFSDDLEGIKDTLVYLETLLKNAENNSFGSDRANLRHWLGQIKSLAYDIEDIVDGYYSSKEQFDGGSYAQKGSLFCSLSNPMLLKGSMVYKMKSKREMLQQSQQLPNQYHFLSYINSAVHYFEEKQTTSYRNTDIAIVGRDADLDHLMDLLMQNSAEELCIIPIVGPVGFGKTSLAQLVFNDTRTEVFSFRIWVHVSMGNINLEKIGRDIVSQTTEKIEGNMQLQSIKNAVQRVLNKYSCLIIIDSLWGKDEEVNELKQMLLTGRHTESKIIVTTHSNKVAKLISTVPLYKLAALSEDDCLKIFSQRAMTGPGDPLFREYGEEIVRRCEGTPLVANFLGSVVNAQRQRREIWQAAKDEEMWKIEE…
Pia-2	Pia-1	Pia	sensor	Oryza sativa	CNLO	HMA	yes	https://doi.org/10.1111/j.1365-313X.2011.04502.x	RefPlantNLR	MDAPASFSLGAMGPLLRKLDSLLVAPEIRLPKPLKEGIELLKEDLEEIGVSLVEHSVVDSPTHKARFWMDEVRDLSYHIEDCIDTMFSMRSGGDDGKPRSERRHKVGRAKIDGFSKKPKPCTRMARIAELRALVREASERLERYQLGDVCGSSSPVVFTADGRARPLHHGVSANLVGVDEFKTKLNRWLSDEEGPHLKVAAIVGPAGIGKTALATELYRDHRWQFECRAFVRASRKPDMQRLLGGILSQVQRRQRSSDAYADSTVQSLIDNLREHLQDRRYLIIIDGLWETAVWNIANSAFPDVNSFSRILITADIEQVALECCGYKYDYIMRMEPLGSLDSKKVFFNKVFGSEDQCPPELKEVSNTILEKCGGLPLAIISIAGLLGSQPENPVLWDYV…	MDAPASFSLGAMGPLLRKLDSLLVAPEIRLPKPLKEGIELLKEDLEEIGVSLVEHSVVDSPTHKARFWMDEVRDLSYHIEDCIDTMFSMRSGGDDGKPRSERRHKVGRAKIDGFSKKPKPCTRMARIAELRALVREASERLERYQLGDVCGSSSPVVFTADGRARPLHHGVSANLVGVDEFKTKLNRWLSDEEGPHLKVAAIVGPAGIGKTALATELYRDHRWQFECRAFVRASRKPDMQRLLGGILSQVQRRQRSSDAYADSTVQSLIDNLREHLQDRRYLIIIDGLWETAVWNIANSAFPDVNSFSRILITADIEQVALECCGYKYDYIMRMEPLGSLDSKKVFFNKVFGSEDQCPPELKEVSNTILEKCGGLPLAIISIAGLLGSQPENPVLWDYV…
Pia-1	Pia-2	Pia	helper	Oryza sativa	CNL	-	yes	https://doi.org/10.1111/j.1365-313X.2011.04502.x	RefPlantNLR	MEAALLSGFIKAILPRLFSLVDDKHKLHKGVKGDIDFLIKELRMIVGAIDDDLSLDHPAAAAVQTLCMEDLRELAHGIEDCIDGVLYRAARDQQQSPVRRAVQAPKKLQRNLQLAQQLQRLKRMAAEANQRKQRYTAAAPGQHGQVYSSAAAQVDEPWPSCSSASDPRIHEADLVGVDADREELLEQLAERQPEQLKVIAIVGFCGLGKTALAAEAYNRETGGGRFERHAWVCAGHRSAREVLGELLRRLDADGRSFHGDSDAGQLCVDIRQQLEKNRYFIVIDDIQTEDQWKSIKSAFPTDKDIGSRIVVTTTIQSVANACCSANGYLHKMSRLDKNCSKQLLSKKACPERYSHYKQPDSAAILKKCDGQPLALVTIGEFLQANGWPTGPNCEDLCNR…	MEAALLSGFIKAILPRLFSLVDDKHKLHKGVKGDIDFLIKELRMIVGAIDDDLSLDHPAAAAVQTLCMEDLRELAHGIEDCIDGVLYRAARDQQQSPVRRAVQAPKKLQRNLQLAQQLQRLKRMAAEANQRKQRYTAAAPGQHGQVYSSAAAQVDEPWPSCSSASDPRIHEADLVGVDADREELLEQLAERQPEQLKVIAIVGFCGLGKTALAAEAYNRETGGGRFERHAWVCAGHRSAREVLGELLRRLDADGRSFHGDSDAGQLCVDIRQQLEKNRYFIVIDDIQTEDQWKSIKSAFPTDKDIGSRIVVTTTIQSVANACCSANGYLHKMSRLDKNCSKQLLSKKACPERYSHYKQPDSAAILKKCDGQPLALVTIGEFLQANGWPTGPNCEDLCNR…
Pias-2	Pias-1	Pia	sensor	Oryza sativa	CNLO	DUF761	yes	https://doi.org/10.1073/pnas.2116896119	https://www.ncbi.nlm.nih.gov/protein/BDE47521.1	MDAPVSFSLGAMGPLLRKLDSLPVAPEIRLPEPLKDGIELLKEDLEEIGAAVVEQSTVDSPSHRARYWMDEVRDLSYHIEDCIDTMFSMRCGGDDGKPRSVRRHKVGRVKVDGFSKTQKPCTRLARIAELRALVREASERHERYQLGDGRASSSSSSSHRVFTAHGQVPAPCRNLVGMDEPKTKLTNMLTDEAELHMKVVCILGSAGIGKTTLAEQVYRKLRWQFDCHAFVRASRKPDMRRLLGAILSQVQPRIRISDTSTVQSLIDNLWEYLQKKRYFIVIDELYETATWDIITSAFPEDNNCSRIMTTAGIEGVALECCSYHSVNIFKMKPLGLDDSAKLFFNRVFGSEQQCPYELSEVSYRITAKCGGLPLAVIIIAGLLASLPCKTELWYNIDGC…	MDAPVSFSLGAMGPLLRKLDSLPVAPEIRLPEPLKDGIELLKEDLEEIGAAVVEQSTVDSPSHRARYWMDEVRDLSYHIEDCIDTMFSMRCGGDDGKPRSVRRHKVGRVKVDGFSKTQKPCTRLARIAELRALVREASERHERYQLGDGRASSSSSSSHRVFTAHGQVPAPCRNLVGMDEPKTKLTNMLTDEAELHMKVVCILGSAGIGKTTLAEQVYRKLRWQFDCHAFVRASRKPDMRRLLGAILSQVQPRIRISDTSTVQSLIDNLWEYLQKKRYFIVIDELYETATWDIITSAFPEDNNCSRIMTTAGIEGVALECCSYHSVNIFKMKPLGLDDSAKLFFNRVFGSEQQCPYELSEVSYRITAKCGGLPLAVIIIAGLLASLPCKTELWYNIDGC…
Pias-1	Pias-2	Pia	helper	Oryza sativa	CNL	-	yes	https://doi.org/10.1073/pnas.2116896119	https://www.ncbi.nlm.nih.gov/protein/BDE47520.1	MEAALLSGFIKAILPRLFSLVNDKLNLHKGVKGDIDFLIKELRMIVGAIDDDLSVEHGAAAAAAAVQTLCMEDLRELAHGIEDCIDGVLYRAAREQRRSSSLLPRTVRATKKLLQTNQHLAQELQRLKRMVEEANQRKQRYTAAAPGQHGQVYSSAAAQVDEPWPSCSSASDPRIHEADLVGVDADRAELLEQLAERQPEQLKVIAIVGFCGLGKTALAAEAYNRETRGGRFERHAWVCAAHRSAREVLGELLRRIDAACHGDSDAGQLCVDIRQQLEKKRYFIVIDDIQTEDQWKSIKSAFPTDKDIGSRIVVTTTIQSVANACCSANGYLHKMSRLDKNCSKQLLSKKACPERYSHYKQPDSAAILKKCDGQPLALVTIGEFLQANGWPTGPNCEDL…	MEAALLSGFIKAILPRLFSLVNDKLNLHKGVKGDIDFLIKELRMIVGAIDDDLSVEHGAAAAAAAVQTLCMEDLRELAHGIEDCIDGVLYRAAREQRRSSSLLPRTVRATKKLLQTNQHLAQELQRLKRMVEEANQRKQRYTAAAPGQHGQVYSSAAAQVDEPWPSCSSASDPRIHEADLVGVDADRAELLEQLAERQPEQLKVIAIVGFCGLGKTALAAEAYNRETRGGRFERHAWVCAAHRSAREVLGELLRRIDAACHGDSDAGQLCVDIRQQLEKKRYFIVIDDIQTEDQWKSIKSAFPTDKDIGSRIVVTTTIQSVANACCSANGYLHKMSRLDKNCSKQLLSKKACPERYSHYKQPDSAAILKKCDGQPLALVTIGEFLQANGWPTGPNCEDL…
RGH2	RGH3	RGH2/RGH3	sensor	Hordeum vulgare	CNLO	Exo70	no (linked to RGH3)	https://doi.org/10.1093/plcell/koad266	https://www.ncbi.nlm.nih.gov/protein/UZM07849.1	MEMMEAPVSASQGAMRSLPRKLESLLSGPNQGLRPEEKKKLRFLQADLQGLNDSYLFEPSEVETPASTASFWMKDVRDLSYDIDDFISELGHVAVSGARIGAAQIQKLPGVKISRFPDKLKRRQWISDEISGFRTRVKEAIHRHKTYLGGCRWRPSSSSSQHSAPSPCGRAAIRLVGMDSPVKQLCGWLANDGQPEHKVASIVGTSGVGKTTLARQVYHKLGGQFECQAFVQTSPKQDMKMLLTSILSQVRRHHLPDSFEVHKLLFEIEAHLQDKTYIIVIDNLQAPSTWDIINHALPKGNCCSRILTTTEVVAIAQTCCADTSKYIFKKEPLSEDESRELFLGTVFGHEAGCPQVLKEVSNEIIKRSGGLPLAIIILASLLAGQPASSIEHWNYIKNS…	MEMMEAPVSASQGAMRSLPRKLESLLSGPNQGLRPEEKKKLRFLQADLQGLNDSYLFEPSEVETPASTASFWMKDVRDLSYDIDDFISELGHVAVSGARIGAAQIQKLPGVKISRFPDKLKRRQWISDEISGFRTRVKEAIHRHKTYLGGCRWRPSSSSSQHSAPSPCGRAAIRLVGMDSPVKQLCGWLANDGQPEHKVASIVGTSGVGKTTLARQVYHKLGGQFECQAFVQTSPKQDMKMLLTSILSQVRRHHLPDSFEVHKLLFEIEAHLQDKTYIIVIDNLQAPSTWDIINHALPKGNCCSRILTTTEVVAIAQTCCADTSKYIFKKEPLSEDESRELFLGTVFGHEAGCPQVLKEVSNEIIKRSGGLPLAIIILASLLAGQPASSIEHWNYIKNS…
RGH3	RGH2	RGH2/RGH3	helper	Hordeum vulgare	CNL	-	no (linked to RGH2)	https://doi.org/10.1093/plcell/koad266	https://www.ncbi.nlm.nih.gov/protein/UZM07848.1	MVSPAGLVAEKAAATAFANVVMGRLNRELEKKYQMWKNIRTEISSLQTDLGILAAAVDDHQTMPAAPRTAVTRVYGEEIRELTHDIEDCVERFLHRITCKPGASRARRSVHAIRTFRPRLRFAAKIKEFRSRVAQARERALHAAMLADGAQASNIIDTTQRAVGYAQDCHHPVGIEEAVMELRRLLDIEPTQDEAESTPAAAQAQLRVVAIVGFGGSGKTTLAKAVYDTVHTEGSLRCAWVDGHSLDRKDANGIIKHIREKLHLGEGCSATLPTEYHQDRYLIVVDDIKDKHLMHWNTLRNAFRNNGRIIVTTATQSVANRCCNHPREEDRCTFGYVYNMKSLGEEDSRKIALLGRCTPELVLGAAKLLKKCGGLPLALYSVACQLSCENVLMATGTFC…	MVSPAGLVAEKAAATAFANVVMGRLNRELEKKYQMWKNIRTEISSLQTDLGILAAAVDDHQTMPAAPRTAVTRVYGEEIRELTHDIEDCVERFLHRITCKPGASRARRSVHAIRTFRPRLRFAAKIKEFRSRVAQARERALHAAMLADGAQASNIIDTTQRAVGYAQDCHHPVGIEEAVMELRRLLDIEPTQDEAESTPAAAQAQLRVVAIVGFGGSGKTTLAKAVYDTVHTEGSLRCAWVDGHSLDRKDANGIIKHIREKLHLGEGCSATLPTEYHQDRYLIVVDDIKDKHLMHWNTLRNAFRNNGRIIVTTATQSVANRCCNHPREEDRCTFGYVYNMKSLGEEDSRKIALLGRCTPELVLGAAKLLKKCGGLPLALYSVACQLSCENVLMATGTFC…
RPG5	HvRGA1	rpg4 locus	sensor	Hordeum vulgare	CNLO	Serine/Threonine protein kinase	yes	https://doi.org/10.1094/MPMI-06-12-0146-R	RefPlantNLR	MEVPPARSSSKPMPLPHPLPLPHEEDAAPSSSDQATTDAIWSELANASPERISSSRSRMEETTLEETPARSSSEPMPLPDKDDATYSARRDTVPVKMGGSPDSASLEANMQDPPITALLGPMGRLLRRLHSFESSDHRLPGGLTANGIRLLREGLEGLYDCLKDVPDADLDLGATPKWWTKEVRELAYDTEDFFDNVMQSGAGTRDGVAVGRSSLLSWIINKRKQRLPQIAQDFSHLMARLDDARERCKSFQFAPETAIKPDHGQASTSRHTSELPLDLPVSAVSISNVHVNTAGCSLVGVEQPMKKLVNLLAFGDDNQKQLKVISISGSAGVGKTTVARTIYHRYGREFQCRAFVRVSRNPDMRRLLTSVLSQTKAPRTHSFSDAQDLIDSIIKHLQG…	MEVPPARSSSKPMPLPHPLPLPHEEDAAPSSSDQATTDAIWSELANASPERISSSRSRMEETTLEETPARSSSEPMPLPDKDDATYSARRDTVPVKMGGSPDSASLEANMQDPPITALLGPMGRLLRRLHSFESSDHRLPGGLTANGIRLLREGLEGLYDCLKDVPDADLDLGATPKWWTKEVRELAYDTEDFFDNVMQSGAGTRDGVAVGRSSLLSWIINKRKQRLPQIAQDFSHLMARLDDARERCKSFQFAPETAIKPDHGQASTSRHTSELPLDLPVSAVSISNVHVNTAGCSLVGVEQPMKKLVNLLAFGDDNQKQLKVISISGSAGVGKTTVARTIYHRYGREFQCRAFVRVSRNPDMRRLLTSVLSQTKAPRTHSFSDAQDLIDSIIKHLQG…
HvRGA1	RPG5	rpg4 locus	helper	Hordeum vulgare	CNL	-	yes	https://doi.org/10.1094/MPMI-06-12-0146-R	RefPlantNLR	MEVAVVVGPIVKLLPKLLSVIDGKRKQLDSLEVDAGFIRRDLQSIQEIIGRSNGSRSITDLWVRDLRRLADDMEDCIDRFQVGKMSRISFVGKICKLKKRSKETLEQLQNCISIAGAAAPAPDPPSAPGGTDQDPEEQLLGLLARSQPEGNLKVISVAGFSGVGMTRLAHKVYSDRDVRSQFPLHAWVRAAPGMSVLKLLQKIHDQLMLISITKDHGETASNSKIIPQINGNAQHAVSDHPLAGLLKTGRYLIVIDGVNTHELYDVLSAFSWADGMDGRIIMTTTIQLPSATCCKCGNGSSLAMDSTSQVFIGELTESGFVESCLHLRDDTLARMRRSSNEILSSPVVQDLLLYFCMFPRDHPVRRNPLIRRWLAEGLVFPQPETEIFSQDVAVKNLES…	MEVAVVVGPIVKLLPKLLSVIDGKRKQLDSLEVDAGFIRRDLQSIQEIIGRSNGSRSITDLWVRDLRRLADDMEDCIDRFQVGKMSRISFVGKICKLKKRSKETLEQLQNCISIAGAAAPAPDPPSAPGGTDQDPEEQLLGLLARSQPEGNLKVISVAGFSGVGMTRLAHKVYSDRDVRSQFPLHAWVRAAPGMSVLKLLQKIHDQLMLISITKDHGETASNSKIIPQINGNAQHAVSDHPLAGLLKTGRYLIVIDGVNTHELYDVLSAFSWADGMDGRIIMTTTIQLPSATCCKCGNGSSLAMDSTSQVFIGELTESGFVESCLHLRDDTLARMRRSSNEILSSPVVQDLLLYFCMFPRDHPVRRNPLIRRWLAEGLVFPQPETEIFSQDVAVKNLES…

## Sheet: Table S2
AF3 pair ID	Sensor	Helper	Pentamer or hexamer	Sensor pTM (seed 1)	Sensor pTM (seed 2)	Sensor pTM (seed 3)	Sensor ipTM (seed 1)	Sensor ipTM (seed 2)	Sensor ipTM (seed 3)	Helper pTM (seed 1)	Helper pTM (seed 2)	Helper pTM (seed 3)	Helper ipTM (seed 1)	Helper ipTM (seed 2)	Helper ipTM (seed 3)	Ave. sensor pTM	Ave. sensor ipTM	Ave. helper pTM	Ave. helper ipTM	p-value from Welch’s t-test for pTM	p-value from Welch’s t-test for ipTM
5_Pikm-1/Pikm-2	Pikm-1	Pikm-2	5	0.3	0.31	0.3	0.28	0.27	0.27	0.6	0.6	0.48	0.59	0.58	0.45	0.303333	0.273333	0.56	0.54	0.0227975	0.0268749
6_Pikm-1/Pikm-2	Pikm-1	Pikm-2	6	0.32	0.32	0.31	0.29	0.29	0.28	0.53	0.54	0.65	0.52	0.52	0.64	0.316667	0.286667	0.573333	0.56	0.0210415	0.0201532
5_PIK5-NP/PIK6-NP	PIK5-NP	PIK6-NP	5	0.31	0.31	0.32	0.28	0.27	0.28	0.49	0.48	0.47	0.48	0.47	0.44	0.313333	0.276667	0.48	0.463333	8.86955e-05	0.00239539
6_PIK5-NP/PIK6-NP	PIK5-NP	PIK6-NP	6	0.33	0.33	0.32	0.29	0.3	0.29	0.58	0.5	0.59	0.57	0.49	0.58	0.326667	0.293333	0.556667	0.546667	0.0140336	0.0115552
5_Pii-2/Pii-1	Pii-2	Pii-1	5	0.54	0.55	0.51	0.49	0.5	0.46	0.71	0.62	0.68	0.69	0.58	0.65	0.533333	0.483333	0.67	0.64	0.0213264	0.0278149
6_Pii-2/Pii-1	Pii-2	Pii-1	6	0.51	0.5	0.48	0.47	0.46	0.44	0.66	0.63	0.66	0.63	0.6	0.64	0.496667	0.456667	0.65	0.623333	0.000355566	0.000575249
5_Pi5-3/Pi5-1	Pi5-3	Pi5-1	5	0.42	0.51	0.44	0.37	0.48	0.4	0.7	0.62	0.68	0.66	0.59	0.65	0.456667	0.416667	0.666667	0.633333	0.0046848	0.00793843
6_Pi5-3/Pi5-1	Pi5-3	Pi5-1	6	0.4	0.5	0.4	0.36	0.47	0.36	0.66	0.62	0.62	0.63	0.58	0.59	0.433333	0.396667	0.633333	0.6	0.0161429	0.0190056
5_Pia-2/Pia-1	Pia-2	Pia-1	5	0.5	0.52	0.51	0.47	0.49	0.48	0.65	0.65	0.64	0.63	0.63	0.62	0.51	0.48	0.646667	0.626667	0.000166842	0.000133268
6_Pia-2/Pia-1	Pia-2	Pia-1	6	0.44	0.55	0.52	0.41	0.52	0.49	0.68	0.68	0.67	0.67	0.66	0.65	0.503333	0.473333	0.676667	0.66	0.0329199	0.026566
5_Pias-2/Pias-1	Pias-2	Pias-1	5	0.48	0.46	0.47	0.44	0.43	0.44	0.6	0.6	0.6	0.57	0.58	0.58	0.47	0.436667	0.6	0.576667	0.00196657	7.65488e-06
6_Pias-2/Pias-1	Pias-2	Pias-1	6	0.5	0.5	0.5	0.47	0.47	0.48	0.63	0.64	0.64	0.61	0.62	0.62	0.5	0.473333	0.636667	0.616667	0.000594354	6.96967e-06
5_RGH2/RGH3	RGH2	RGH3	5	0.31	0.32	0.33	0.27	0.27	0.28	0.74	0.72	0.71	0.72	0.7	0.69	0.32	0.273333	0.723333	0.703333	1.17392e-05	8.53498e-05
6_RGH2/RGH3	RGH2	RGH3	6	0.32	0.34	0.32	0.28	0.29	0.28	0.72	0.72	0.73	0.71	0.7	0.72	0.326667	0.283333	0.723333	0.71	1.75073e-05	4.40516e-06
5_RPG5/HvRGA1	RPG5	HvRGA1	5	0.31	0.32	0.32	0.28	0.28	0.28	0.47	0.43	0.41	0.45	0.42	0.39	0.316667	0.28	0.436667	0.42	0.0180879	0.0149634
6_RPG5/HvRGA1	RPG5	HvRGA1	6	0.34	0.36	0.35	0.3	0.31	0.3	0.42	0.41	0.39	0.41	0.39	0.38	0.35	0.303333	0.406667	0.393333	0.00873103	0.00455533

## Sheet: Table S3
Pair ID	Protein ID	Sensor/helper	HMM score	MADA motif
Pikm	Pikm-1	sensor	NA	No MADA
	Pikm-2	helper	10.4	MADA
PIK5/6-NP	PIK5-NP	sensor	2.5	MADA-like
	PIK6-NP	helper	13	MADA
Pii	Pii-2	sensor	1	MADA-like
	Pii-1	helper	-0.3	MADA-like
Pi5-3/1	Pi5-3	sensor	0.3	MADA-like
	Pi5-1	helper	-0.3	MADA-like
Pia	Pia-2	sensor	0.4	MADA-like
	Pia-1	helper	NA	No MADA
Pias	Pias-2	sensor	5.1	MADA-like
	Pias-1	helper	NA	No MADA
RGH2/3	RGH2	sensor	-0.5	MADA-like
	RGH3	helper	NA	No MADA
RPG5/HvRGA1	RPG5	sensor	NA	No MADA
	HvRGA1	helper	1.5	MADA-like

## Sheet: Table S4
gene_id	fam_code	tandem_pair_id	NLR_cluster	syntelog_cluster	interspecies_cluster	pfam_string	species	named_homolog	Protein ID	Domain architecture predicted by NLRtracker	Full-length squence	gene_id	fam_code	tandem_pair_id	NLR_cluster	syntelog_cluster	interspecies_cluster	pfam_string	species	named_homolog	Protein ID	Domain architecture predicted by NLRtracker	Full-length squence
Osjap11G08390	W	729:1_hh_D:W_-	3289	295	400	[110/CC/145]^[189/NB-ARC/466]^[580/LRR_8/634]^[779/LRR_8/820]	oryza_sativa_japonica	RGA4	Osjap11g08390.1	CNL	MEAALLSGFIKAILPRLFSLVNDKLNLHKGVKGDIDFLIKELRMIVGAIDDDLSVEHGAAAAAAAVQTLCMEDLRELAHGIEDCIDGVLYRAAREQRRSSSLLPRTVRATKKLLQTNQHLAQELQRLKRMVEEANQRKQRYTAAAPGQHGQVYSSAAAQVDEPWPSCSSASDPRIHEADLVGVDADRAELLEQLAERQPEQLKVIAIVGFCGLGKTALAAEAYNRETRGGRFERHAWVCAAHRSAREVLGELLRRIDAACHGDSDAGQLCVDIRQQLEKKRYFIVIDDIQTEDQWKSIKSAFPTDKDIGSRIVVTTTIQSVANACCSANGYLHKMSRLDKNCSKQLLSKKACPERYSHYKQPDSAAILKKCDGQPLALVTIGEFLQANGWPTGPNCEDL…	Osjap11G08400	D	729:1_hh_D:W_-	3289	467	400	[189/NB-ARC/472]^[571/LRR_8/605]^[804/CC/825]^[1018/LRR_8/1054]^[1149/DUF761/1167]	oryza_sativa_japonica	RGA5	Osjap11g08400.1	CNL	MSSYSLGGMDAPVSFSLGAMGPLLRKLDSLPVAPEIRLPEPLKDGIELLKEDLEEIGAALVEQSMVDSPSHRARYWMDEVRDLSYHIEDCIDTMFSMRCGGDDGKPRSVRRHKVGRVKVDGFSKTQKPCTRLARIAELRALVREASERHERYQLGDGRASSSSSSSHRVFTAHGQVPAPCRNLVGMDEPKTKLTNMLTDEAELHMKVVCILGSAGIGKTTLAEQVYRKLRWQFDCHAFVRASRKPDMRRLLGAILSQVQLRIRISDTSTVQSLIDNLWEYLQKKRYFIVIDELYETATWDIITSAFPEDNNCSRIMTTAGIEGVALECCSYHSVNIFKMIPLGLDDSAKLFFNRVFGSEQQCPYELNEVSYRITAKCGGLPLAVIIIAGLLASLPCKTE…
Osjap08G08300	W	803:1_ht_HH:W_-,804:1_hh_F:W_-	3238	512	406	[179/NB-ARC/464]^[595/LRR_4/626]^[778/LRR_8/810]	oryza_sativa_japonica	.	Osjap08g08300.1	CNL	MDIFRVVESILTKMCSVIDQDWELGGKLKNDLICIKEEMGMMNASIEQWEGNIQGPVQQQWVHQLQDLAYDIEDFIDGHRIGPQEPNHFMPRAARMIFGTDRRPQQVLDVKILKERVAILQKWQQTFGSTQAVGGAGNGSPPSGGFGGCEADEQLVGIDNAKRELLSLLSAAESQPDQQNKLKVISILGSNGIGKTTLARRVYDEGDIVEQFHRRAWVASWACEDSASLLKEIVRQLTSEEDGAQGSTSSTEQAGGAGAPNVRNLRQDVAAHLQSHRYLIVIDDLKKVKVWSDIASAFPENNKGSRVIVTTSILSIATTCAYGSWVYKMQCLQKDDSENLFWNEVFKGANRIRTPDLDRGSVTIIDKCDGLPLALVSAAKYLNCKRHALSGSECKKVGL…	Osjap08G08310	F	804:1_hh_F:W_-	3238	520	406	[148/CC/169]^[283/NB-ARC/430]^[482/NB-ARC/659]^[817/NB-ARC/910]^[1056/LRR_4/1092]	oryza_sativa_japonica	.	Osjap08g08310.1	CNNL	MYPVCSAQLLAFSAVAPFPLVPHNRHIERASERATMADLVLGLAKTTVEGTVTMARSAMEEEEKLHKTVQRDLLVISDEFEMMHSFLNDAKGRVTDNVTRTLVRQVRNTALDVEDCIETIVYLDSKPHWWRRMILPWCMPSAAPGKDLDAAVANIEQLKARVEAMGHRNLRYNRIGDSGHKPEEQAHQQAVANAMAPTDAAKQSRQVDLVMLINRKGGQARHMLAPFPRSYFMAPSLTAGGGGGDEDDDDDDDNNNNEDDDDNGDCYHDCCEEQLKVEKEVLQVISVWGTGSDLEMMSIKKAYDDTETMKSFNCRAWVKMVHPFHPIEFIRSLLAQFHKNVCPEQDNTVKILDLMVATDDVLIEEFKQQLSQKFLVVLEDVTTMVDWEAVRGYLPDKKN…
Osjap08G14630	D	808:1_hh_D:W_+	3246	378	415	[245/NB-ARC/442]^[987/C1_2/1013]^[1234/C1_3/1261]^[1290/C1_3/1317]	oryza_sativa_japonica	.	Osjap08g14630.1	NLO	MLPSGLAVAPPPISLHAAASRTGRQRYAPVDRRASMGRSNPPRPTRAAWWRTRRREGVPPLPSPPTGTTPPQSSSPAAGAARFGGRERRKGEKRGKSLRRRRPRGRRRRGLPPSEVIRGAIRRPEKSGGEEAEPAAWGEWGAPTGVFPADISPPAAANHVALSLSLHNTRRQQRPVVRGCGLRLGGTDGSGWVASRAWTPRRRRRGEGGEIESCDVGVGLWLGKCDENEHARWRLLEEHVEVGPLAAARCLIVLDNVWTVSTWNVVRHALQEDCCSRIVVTTEINDVAQAWSFYKSQHNASHVIKKHILKMEPLNDDFSRDLLVSRVFGDKDKCPEELNEVSYEIARKCGGLPLATIAAASLLLSRPDKPDEWIYVQKSLIPDLRIQPTSEGMAQLLNN…	Osjap08G14640	W	808:1_hh_D:W_+	3246	379	415	[110/CC/131]^[168/NB-ARC/450]	oryza_sativa_japonica	.	Osjap08G14640.1	CN	MEKAVITAFVNTVMPPLFKVLSGSCKMVMNVIDDSDSMRRKLVLLAASMDDDLRRTKNPTAAAKVFGDQLRELTHDMEDCIERFLHRVSCAEGASRARRLGRFLLTICTRYRFGDKIKALNRRLEELTNERLCQFVYDKPPPPPPLAPAAAQQREHVQLNPVGVEGAKGDILAMLEESPEELRVIAIVGFGGSGKTTLAKAVFRSTDDDRIRVFRSCRAWVDRAKEKNAGEIFRSLLQQFGYRGQGLLVDDEQYLQAQLMDYLRGRRYLIVIDDIGNGQWNSIKSAFEENSRNNGSRIIVTTTIKSEANTCCGNGKGFIYQMQNLEDQYCKTIALGEAPSPELQMGSEELLKKCDGHPLSLVCVANYLGGLNEPTGQRCRELCRYLGSKIHDNGNFERL…
Osjap10G01700	I	719:1_hh_B:I_-	3268	236	439	[162/NB-ARC/429]^[550/LRR_8/608]	oryza_sativa_japonica	.	Osjap10g01700.1	CNL	MAEFLVRPLLSAVTNKASSYLVYQYKVMEGMEQQRKALERMLPLILSVIQDTEEKRSKKPELSAWLDELKKVSYEAIDVFDEFKYEALRREAKKKGHDATLGKGIVSLFPHRNPIVFRYRMEMDYSGLIKQQQETPKQWRQTDSIMVDTEKGIISRSRDEEQKKIIKMLLDEARGKDLIVLPIVGMGGLGKTTFAQLIYNDPEIEKYFPLRRWCCVSDVFDVVTIANSICMSTERDREKALQDLQKEVGGKKYLIVLDHVWNRDSDKWGKLKTCFKKGGMGSVVLTTTRNAEVARIMVIGEVPVHNLEKLGEAYLMEIIQSKAFSLSKKSDEHFEVLRKIVQRCDGSPLAAQSFGSVLFNRTTLQEWKDILAKSNICNEGEDIIFPILRLSYDDLPLHI…	Osjap10G01720	B	719:1_hh_B:I_-,720:1_tt_B:I_+	3268	549	439	[126/CC/147]^[193/NB-ARC/459]^[600/LRR_4/632]	oryza_sativa_japonica	.	Osjap10g01720.1	CNL	MDIVVSVSHGALGPLLGKLNTLLVDECARLKGVHREIRSLRSELSNMHAALHKYTSLEDPDIQVKTWTSELRELAYDIEDCIDKFMHQLGANDDQHHTSNGVKDFFGKSAKRLKTLGSRHNIAAEIEELKMRVISVRDQKNNYKLDDIFCSSSSNTNAFVDPRLAALFAEENHLVGIDSPRDELVNWLDADSRSIVGFGGLGKTTLANEVYRRVKIHFDCPAFTSVSQKPDMKKIFKDIIYHMPTKDAFLKDIDTWNEKKFIEKLRELLVDKRYLVIIDDVWSISAWKAISVVFPENGSSIIIVTTRISDVGRSCCLNGIDRNFEMEPLSEIHSRRLFCQRIFSTDEDGCPDILQEVSTDILKKCGGIPLAIISISGLLSNRPIIKEEWEKVKESIGFV…
Osjap11G22390	J	745:1_hh_J:Y_-	3317	70	439	[247/NB-ARC/539]^[656/LRR_4/695]^[881/LRR_8/931]	oryza_sativa_japonica	.	Osjap11g22390.1	CNL	MTWSSVPLDGRIQPPSRITNERFLFPQSQPLAIVFSPKSCPTRRLRLERELWRGGVTETVKRKLIMDLVVGASSGAVKSLVNKLGTLLAQEYTLISGVRDDIQYINDELASMQAFLSRLKRDVAHDEQRQDWMKQVREVAYDIEDCVDDVRHRLGGEPRGTGTVVSLKRTWYLLTTLYQRCCIATDIGNLKVRAQHVSERRTRYGVENLPANRNGGGNNNSGAPGDHPAPLPRLIGTTEPVGMDDAMNDLQRWFMVSKQNSQISYLAIVGSGGLGKTTLAMSFYRKFGDEFDSRAFMLASQKFHLPTVLRSLVSQFHQKQVSASEDALHGIEEWGVEALKKKLADQLQGKRYHILIDDIWSVSAWESIRDSLPKNNKGSCVIVTTRFNSVAEACRRQNG…	Osjap11G22380	Y	745:1_hh_J:Y_-	3317	73	439	[129/NB-ARC/400]^[553/LRR_8/607]^[620/LRR_4/660]^[700/LRR_8/734]	oryza_sativa_japonica	.	Osjap11g22380.1	NL	MQLMAEAACAASLEEEMGRKRLDLIDRHESWLMMLKLETRDAIDIVKLLCKRHREEAPRSLLRKPPMRCFRRPMSFNYDTPGKAYYLYRVFSNDPRLKLPSSELMPSLHQAAQVEAAAVHDHLVGIDGTANELLGWLMAADKSLRVMAIAGPAGIGKTTLAMELHRRLRCQTHFQCHVVAKLSRRPAHRSKQLLLQTILKQIMEQLEAPSSPNSSEITMLEDDPELLARNISECLKDKRYFALIDDIFDGSDLEMIKGAFPNNNCSSRILFTARDEQMKPLNDSDSEKLLRTKAFSSMDGCLPDNLRLLCDEILNMCRGIPLFITSMADWLKQHQQQYGSSAVPRVEQVRLLLKQFEHLLSFDYSDELRQPSLYLSMFPQGYVFENKDHLATILEYEGF…
Osjap11G22420	J	746:1_hh_J:Y_-	3317	70	439	[186/NB-ARC/481]^[623/LRR_8/674]^[836/LRR_8/874]	oryza_sativa_japonica	.	Osjap11g22420.1	CNL	MDLVVGASSEAVKSLTGKLGSLLAQEYTLIAGVRDDIQYINDELASMQAFLSKLKRRDVDHDEQRQDWMKQVREVAYDIKDCVDDVGHRLGREPRGSGAAISFQRAWYLLTTLYKRRRIAAEIGNLKLRAQHVSERRTRYGVENLQGNGGGGGSGSGLGVGANAPRDRLAPLPRLIGTMEPVGMDAAIDELQEWFSKGKDGTQQRYLAIVGFGGLGKTTLAMALYRKLGDEFDCRAFVLASQKFHLPTVLRSLVKQFHEKQADASEDTLHGIEGWGDEMLKKKLLEQLTGKRYHILVDDIWSVSAWENIRDSFPKSDKGSCVVVTTRFNSVAEACRRQQGHVHKLKQLDPESSYNLFLQIISANDLCPIRPINARIIMKTCGGLPLAIVVVAGLIASKM…	Osjap11G22410	Y	746:1_hh_J:Y_-	3317	73	439	[190/NB-ARC/473]^[617/LRR_8/673]	oryza_sativa_japonica	.	Osjap11g22410.1	NL	MWRLSCLFQEYHVSPGVRPGIMSEGAMGRTSIMEKKEAALKELEPLLESVSKLLKSGRFTDAHERHGLAFLEMELGAIVAYLRMPMSPSIGDHDDGAHYDLMTWMSVLIGVRNTVTAIVKFLSNQPCVPLRKATRRFRRRRSFGYDIPRKVYPLYLVFNGLRSELMPSPPQAAQVEACTVHDHLVAIDGTANELLGWLMAADESLRVMAIAGPAGIGKTTLAMELHRRLRCQTHFQCHIVANFSRRPHGSKLVPQTILKQIIEQLEAPSSPNSSEITMLGDDLELLARNISERLKDKRYFALIDNIFNESDLELIKGAFPNNNCGSRILFTAGDERIAGWCLSNYNGIVHKMKPLSHSDSEKLLHIKAFGSMDDCPPENLKLLCDEILMKCRGIPSFIT…
Osjap10G09160	W	725:1_hh_D:W_+	3278	291	446	[108/CC/129]^[167/NB-ARC/439]^[579/LRR_4/609]	oryza_sativa_japonica	.	Osjap10g09160.1	CNL	METAVLSAVLRTLGPKLYAFLRDGHDLLRRDLERDVHYIRNELAMIAAAIEEHDRRPPPAAGDVRSAWIRGVRDLACDMEDCVDRFVHRATGHGLASMGARAKFAAVIQELRRKSEELSRLRASYAAAAGEPSCWVATGSSALTLPASSSEAHTLASDIVGMDGPRDEILELIGETQGQLKVISIVGFGGLGKTLLARQIYESDAVAAQFHPRIWVRAAGKNAEDVLMDILQQLGMPVHHCHASNLVVNLRNCLESKRFFVVIDDMQREYWNSSFRNAFPSDTGLSSIVIVTTAIQSIANACSSRNSHVYVMRTLNEEHSRQLFLKEASWKDYPPGSEAILKKCDGLPLALVTTAQFLQSRCQQQPLGCAKLCDNLGKHLVTEDTLARMKRVLVHHYSS…	Osjap10G09150	D	725:1_hh_D:W_+	3278	411	446	[234/NB-ARC/514]	oryza_sativa_japonica	.	Osjap10g09150.1	CNL	MSLGNEKLLLCLAPIRLWSLRPSPVLFQLPSSDSWVRIFIGLRFSRYRMEAPPLAAPICASQGAMGSLLGKMEELLVAPDGSRLPKGVKDRMLLLGGDLGVVAAYLADLSELEDPPPTAKRWMREVRELSYDIEDYIDEFCAAPRPGRRANTMARFVCRIGRVKVARLPKRLKRHQQMGKMVSQFRIYVEEAIERHGRYGLDCCDHRRRYVSFGPMLPSRPYGEEDAQLVIDGRVSEFIERLANDEDQKLKVVSVVGSSGIGKTTLAKLLYNRIGGQFDCRAFVRISRKPDMKRVFREMFFQLQRKQPPDDYKELALIDSIREYLQDRRYLIIIDDLWAASVWDLINQAFPETCLLYLNMYPEGYKICKDDVVEKWVAEGFIDQIEGRDLEKVAGSYFD…
Osjap11G14980	W	734:1_hh_R:W_-	3301	429	467	[178/NB-ARC/443]^[606/LRR_4/641]	oryza_sativa_japonica	.	Osjap11g14980.1	CNL	METAVLSTLLNMLGPKLYTFLQENHELRRNLEHDIRYIRNELRMIGAVIDEHERGQMNHGGPLQGAWIHGARELAYDMEDCIDRFMHRMTSGHRLATMAVRTKFATVIQKLRKKSEDLSKLRANYTTAGNGNGDCQASTSGTMSSFETTHIPTADTVPVGMDGPRDEILELIMETQSQPNQLKVISLVGFGGLGKTLLAKQIYENTTICTQFEPQAWVSAAGKSARDVLKEILCQLGFQSQAQEDDVSKLITSLKKCLHSKRFFIVIDDIQREYWNSTIKDAFPVDTGSSSIVLVTTAIHSIANACSSGNGHVYMMSTLDKKYSRKLFLREASWGDYPPGSETVLSTKCDGLPLALVSTAQFLKSKGQQLPQEYAKLCGNLGMHLEREDTLERMKHVLV…	Osjap11G14990	R	734:1_hh_R:W_-	3301	54	467	[173/NB-ARC/448]^[596/LRR_8/633]^[1153/NB-ARC/1245]^[1254/NB-ARC/1302]	oryza_sativa_japonica	.	Osjap11g14990.2	CNL	MELATAAMGSLLSRLAELLSLEENQLQEGVRNRVRQFSRGLKTMDTTLRLVANIPRDHQLDEQVRLWAHDVRMLSYDLEDVVDTVLISLRVGSDPEQADLEMLMRLVAKMNDQLFNGSVEYGQMFSDAVAKQRLRYVATKHGAGNYTAVGHPTHDPYTKAMSTKLVGIDGPRDEVIEMLSMGDQSKLKIVSVFGFGGLGKTTLVKVIYDKLEPGFQCGAFVTVSRINPNMNRVFRDILYYLDKKKFTNSYTLMLDEKQLINELQEFLQNKRYFIVIDGLWDINSWNKIRSALPDDNCGSKVVTTSGISNVARDVGDVYNLQPLSHGNSKKLLSTRLYVDESKCLESTSAEASERFLEKCGGVPLGVIAIAGLLASNPEDNWSEMYNSFCLGKGINDDVE…
Osjap11G15560	A	735:1_hh_A:J_+	3303	460	468	[205/NB-ARC/300]^[353/NB-ARC/467]^[561/LRR_8/619]^[635/LRR_8/685]^[794/LRR_8/833]^[1038/LRR_8/1074]	oryza_sativa_japonica	.	Osjap11g15560.1	CNL	MSAILHDQTRFEPVVARTMGKFSIEAFMQLGVSDEINWLKGTVSSIKKTLADADYSALKDDTVRSWSRKLKDVMYEAADILDVCDEMEGEEHGGRSRNSPVALCLPIQGHKIRRQVKALRQKADAILEEGKIFDLTHVRSDEDHNVDATTACHVPIPRTNVVGRVQETRMLVDKLTGKGISGPGMTGQNSSQFLTRDCGSLLVKVIQGLGCEHEGIRDSAVLEHIISSEVRRKKVFLVMDDVWEARGVVDIFKKSFVGNAQAGSRILITTRSKQVAQEMQAAIVHEVSKLSSEDSRSLFLQAKQEGFAKGLDAFTIGPKHSDCDRASDSSFDSRGAAASTVQVRHIPKATMLHVIMRKTGQDENERLKEVKEKIIAKCNGSPLAIIMLAGRLLVNRNRS…	Osjap11G15570	J	735:1_hh_A:J_+,736:1_tt_J:U_+	3303	468	468	[186/NB-ARC/488]^[631/LRR_8/680]^[894/LRR_8/924]	oryza_sativa_japonica	.	Osjap11g15570.1	CNL	MELVVGASEATMKALLGKLGNLLAQEYALIRGVRGDIQYISDEMASIHAFLTNLSSSGNDDGHDAQTKDWMKQVRDIAYDMEDCVDDFAHRLRHDPRGDGCLVEVYRALYEIYTCRPRCDIAAKLAELKNRAQQVGERRLRYGVVLNPIPPQRGETRNGDQTTGENQVAGRRLITVKEPIGVARAIEKLEAWMKSQSHKNRGVLAIHGFGGGGKSTIAAALYRKHGQNFDCRAWVTMPQKFDDRAVLRSILSQVMLPATASGGGDRRRRGGSRHAKIETMSQEQLIKGLKNHLQNKSYILVVDDVRSAEAWQTIRQYLPDEEGSRVVVTTRFEAVAGECILDRQKDMLHHVDRLSDDDAKRLFQESVSESMTSSDKMLGQAHIDVSRKILDLCKGLPVA…
Osjap11G26740	W	757:1_hh_D:W_+,758:1_tt_D:W_-	3331	90	497	[8/CC/29]^[97/CC/118]^[134/NB-ARC/417]^[547/LRR_8/593]	oryza_sativa_japonica	.	Osjap11g26740.1	CNL	MGKLFMVLENQYNKHKVLEQEISSLQQEFRMIAAVMDDQLLSMGRSEARTSVAWLHNEEMLDLEHDIEDCVDRFMHLLTCKHHRGGVRQMAHEVKIRSSFSEEIQKLRRRLSEVRQSSSSTPYRAAHSLVGIRQPMEELLSLLDEVEGEPKQLRVTSIVGFSGLGKTTLAKAVYDSPHAKDKFCLRAWITADGSPETSNWMKEILRGVLQQVRPGDAMDVDGQHLEASLKEYLKDKRYLIIIDDIRMDQWRIISSAFENNGTGSRILLTTTIQSVTNRCSHGNGYVYQMNTLGKEDSEELAFSVLRSPELENHSESLLGKCDGLPLALVSVSDYLKSSTEATGELCAKLCRDLGSHLTGNHGHDNFSELRKVLLGNYDSFSGSALSCLLYLGIFPNNHP…	Osjap11G26730	D	757:1_hh_D:W_+	3331	91	497	[275/NB-ARC/554]^[697/LRR_8/730]^[1057/CC/1078]	oryza_sativa_japonica	.	Osjap11g26730.1	CNL	MEGSMFNLPGRLDRLLRRHGSMLPKGAEEEIPLIKQDLEEIISVLHGHCSKPKLEDHAMVVRCWMKEVRELSYDIEDCIDQYEHAATATRSHTGPNICRRKFNQRHGKMIPWVPWKLKQRLWMANKIREFSLRTQEALQRHTMYNNLGGITIASTTGGDVCSATPWHPTQFREHTDNVCSVGIDADGMEAALNDLNKLKNLLASIPTASLVQFREHANKVRHIHPDVEAILNKLKNIPTGITTTSTTTRGDVSSTSSRQPTRFMESAGLVGINAAVNKLENLLDVCGEEKLKVVSIVGVGGVGKTTLANKLYCKLQRQFECWAFVQTSQKTDMRRLLINILSQVQPHQSPDNWKVHSLISSIRTHLQDKRYLIIIDGLWATSTWDVIKCALPDGNSSSR…
Osjap11G26880	W	760:1_hh_D:W_+,761:1_tt_D:W_-	3331	90	497	[125/CC/146]^[182/NB-ARC/322]^[411/NB-ARC/520]^[650/LRR_8/697]^[722/LRR_4/749]^[946/LRR_8/971]	oryza_sativa_japonica	.	Osjap11g26880.1	CNL	MSMESAAATAFLKTVMGRLFMALEKEYNKHRGLAQESHSLQQDLRMIAAAMDDQQLSMGRSDAAARTAVARLYTEEMLDLAHDIEDCVDRFLHRLTCNHHKRGGAGAGASLLRRVTHELSKVKSRSSFGDEIQKLKKRLREAHQRVLTINPPPILIAGGSSSSAAVAPPCRAARSPVGIGEDVEELLSMLDEVEGEPVQMRVISVVGFGGLGKTTLAKAVYDEPRAKDKFRHRAWVAAGGSPEIRGILRDVLQQVRPDDAMDVDGQRLEASFKDYLKDKRYLIVIDDIGMDQWSIIRSAFEDNGTSSRIILTTTIQSVANMWADPEMGQGPGRSMEISAQRKVYMVKGGPIDFFLVKKHTSLMGLPSQAPGRGPACPGSGSAPCSHGSGYVYQMNTLGE…	Osjap11G26870	D	760:1_hh_D:W_+	3331	91	497	[266/NB-ARC/359]^[687/WRKY/747]^[786/WRKY/841]	oryza_sativa_japonica	.	Osjap11g26870.1	CNLO	MEGAMFNLPRRLEELLCHHGSMLPKGADEEIPLIKQDLEEIISILHGHSEPKLEDHSMVVRCWMKEVRELSYDIEDSIDQYEHAARSQNRPNIHHRKFNRWRGNKIPCIPQKLKQRLWMANKIREFSLRIQDALQRHAMYNNLGGVAGTASTTRGDVCSATPWHPTKTQFREHVDNVRSVSIDVDGMEAALNDLNKLKNLLAGIPTASLVQFREHADKVRGIHTDIEAILNKLENIPPGITTTTTTTTRGDAFMESTCHVGIGAAMNKLENLLDLCGEEKLKVVSIVGVGGVGKTTLANKLYRKLRWQFECRAFVRTSQKTDMRRLLINILLQIRSHQSPDNWKVHSLISSIRTYLQDKSCNSAENLWSLGELSNLRDLQLTYSEIHSDNLKDNMKYLG…
Osjap11G26900	W	762:1_hh_D:W_+	3331	90	497	[3/NB-ARC/170]^[289/LRR_8/345]^[512/LRR_8/552]	oryza_sativa_japonica	.	Osjap11g26900.1	NL	MDQWSIISSTFKDNGTSSRIILTTTIQSIANSCSHGNGYVHQMNTLGEEDCKEIALPTGIRSPELETGSVPLLGKCDGLPLALVSVSDYLKSSCEPTGELCANLCRNLGAHLKEQDGHPSFSELRKVLLDNYDSLSGYALSCLLYLGIFPSNRPLKKKVVIRRWLAEGYARSDSLRNEEDIAVENFNKLIDRNIILPVDTRNNSDVKTCKTHGIMHEFLLNMSLAQRFIMTLSRDHPRLISNARHLSVHDGELTGYVTSDEEFSRVRSLTVFGDTSDTVSYVRKCKLIRVLDLQECNDFADDHLKHICKLWHLKYLSFGYNINVLPRSIEGLHCLETLDLRRTKIKFLPIEAVMLPHLAHLFGKFMLHKDDLKNVNKMSKLNPCKKQKKGMNILPKFFT…	Osjap11G26890	D	761:1_tt_D:W_-,762:1_hh_D:W_+	3331	91	497	[216/NB-ARC/496]^[714/LRR_4/742]^[1032/NAM/1139]	oryza_sativa_japonica	.	Osjap11g26890.1	CNLO	MEAPTCGLWGAVLNLPGRLDGVLLRHGSILPKGAEEEIPLIKRDLHLMISILNGYYSESPELEDATATTVARRRCWTKEVRELSYDIEDCIDHYEHAATAGSAGGRTASGGIPPRRKITRRRWQRTTPLWIPERLKQRLWMANKIREFSLRAQDALKRHAMFCSSVGGNGIATSTASSSTAATGDASSSSSTICWHTTRFRERDFCVPHVGINVAMNKLEDWLTACDDEDQKRLRVVSIVGVGGIGKTTLANELYRKLRRQFECWAFVRSSQKPDVRRILISILSQLRLQQPPESWKVHSLISSIRAHLQDKRYLIIVDDICFISTWDIIKCALPDGTSSSRVLTTTQYDDLAVQSCGYDTKYVFKMKSLSQHDSRYLFFNTVSGSRFIYSPGSTEVSD…
Osjap11G26990	Y	764:1_hh_J:Y_-	3332	94	497	[69/CC/90]^[282/NB-ARC/564]^[683/LRR_8/735]^[747/LRR_4/787]^[794/LRR_4/828]	oryza_sativa_japonica	Pikm1-TS	Osjap11g26990.3	CNL	MAVYSVATGALAPVLSKLSALLGDEHLDLAERTRSDAMFIRSQLEAVHSLLLPRISWGMTGEEVDALCKDELMAEVRELSYDMDDAIDEFFLEEPMAGGDGGPFDELKTRVEDVSKRFSDSRRWRPPVEQHQPSLTAATVDCPPPHARFVHNMMDVSELVEMDKQHEKELIKLLEQGADTSIYASRWRIATPWHDKEQSTVVKVPEREWGFPDNRNSPFIWASDSFERLRSGSLCGDTLRLDGEGANIRKLLSTLRNKVGRAQLVQVEDKRKRVEEATKPCEFHEVKTICILGLPGAGKTTLAKLLYSHHSTTEQQFQHRAFVSLSPGANLTDTLTDILLQVGAYNDDATPYCGTGTPHQQYLIDNISAYLIGKKYLIIIDDVWHWEEWEVIRKSIPKN…	Osjap11G27000	J	764:1_hh_J:Y_-	3332	95	497	[187/NB-ARC/543]^[685/LRR_4/721]	oryza_sativa_japonica	Pikm2-TS	Osjap11g27000.1	CNL	MELAVGASEATMRSLLGKLGNLLAQEYSLVSGVRGDIQYINDELASMQAFLRDLSVVTEGHNHDNRRKDWMKQIRDVAYDVEDCIDDFAHRLPQDSISDAKCSFILTKMYELLTWWPRRDIASRIAELKVRAQQIADRRNRYGVNNPEHCDSSNSPRPRAHAAAQDIAEYQDTKPQIVSIKEPVGMKTVMENLEKWLTEPQPDKGRAVLSIVGFGGVGKTTIAMALYRKVSGKFDCQASVAVSQNYDEDEVLRSILNQVSKQEEAGGSTESSSRDENTREPQGSSSTSSREENTAESGTKRMLNKLKKALPLSLLGGNDDKTSVRQQETMGSLQLREELKRRLAEKRYILLIDDIWSAKTWNSIIIPFLPSENDKDSRIIVTTRFHAVGSTCSPRHKND…
Osjap12G11330	D	769:1_hh_D:W_+	3347	258	510	[214/NB-ARC/501]^[638/LRR_8/673]^[714/LRR_8/752]^[999/Thioredoxin/1091]	oryza_sativa_japonica	pi-ta	Osjap12g11330.1	CNLO	MAPAVSASQGVIMRSLTSKLDSLLLQPPEPPPPAQPSSLRKGERKKILLLRGDLRHLLDDYYLLVEPPSDTAPPPDSTAACWAKEVRELSYDVDDFLDELTTQLLHHRGGGDGSSTAGAKKMISSMIARLRGELNRRRWIADEVTLFSARVKEAIRRQESYHLGRRTSSSRPREEVDDDDREDSAGNERRRFLSLTFGMDDAAVHGQLVGRDISMQKLVRWLADGEPKLKVASIVGSGGVGKTTLATEFYRLHGRRLDAPFDCRAFVRTPRKPDMTKILTDMLSQLRPQHQHQSSDVWEVDRLLETIRTHLQDKRYFIIIEDLWASSMWDIVSRGLPDNNSCSRILITTEIEPVALACCGYNSEHIIKIDPLGDDVSSQLFFSGVVGQGNEFPGHLTEV…	Osjap12G11340	W	769:1_hh_D:W_+	3347	259	510	[69/CC/90]^[126/CC/154]^[203/NB-ARC/485]^[612/LRR_4/648]^[845/LRR_8/900]	oryza_sativa_japonica	.	Osjap12g11340.1	CNL	MEQSAATAFTKCVVGKLLEVLDTRYKMLRDLSHESASMQNDLLLLAAFMDDQLRRSSSSPAAERPTAVLRAYTELMRELTHDMEDSIERFLHRVAPRDDHGGAGAPSWPRRAARWVATLRTRLRFAAEIRKLKTRLEDETKRLRNAVEAAAAAGGGGHSSATPALAAAAPRGGHVEPNPVGMEKPIEHLVQLLDEAGAGGGPQQLRVIAIVGFRGSGKTTLARAVYSRSGRQFRERAWVDASRWTDVGDLLADIVRQVCLGEYDVSESHEENLRNRLKNKRYLIVLDDISMEQWNAIESIFENNGRGSRVIVTTAILSVANSCTAYKSGANGGCCIRRHGCVYKMQTLGEAHAKELALGGGSDQRPPELEHGSATLMAKCDGLPLALVSVANHLRCLGN…
Osjap12G16220	B	770:1_hh_B:W_+	3353	331	515	[28/CC/49]^[102/CC/130]^[181/NB-ARC/451]	oryza_sativa_japonica	.	Osjap12G16220.1	CNL	MEGPVSASMGVMVPLLSKLIESMEQPRFKDLKNDLKSLRAELASMEAVMLKFATQDDTDLQVKEWMRQVREVGYDTDDWIDSHPLVAAETKGSRIFSRNNRRRKLAELIKELKDRVEDASQRRTRYMLQSAPVVDDVTDDLRPSNVTVDPQLLYGVSRRLVGLDEPMEELVRELRPGGGEQQHFKVVSIVGGGGLGKTTLAKEVYRKIHGEFVSCAFVTVGQNPHIPTVLLNMLRQLNPLQPQGDDTEQQMDEPTVVGKIREFLDKKRYFITIDDIWSISAWKDIKYALPENTPGSRIVATTRISDVAKSCSVRPTDFTYPMKHLSKTDSKQLFLGRLQSPKKIYSSETDLEEGVFHDVWNICGGMPLAMIVIAGMLNRKSPGCPEDNKSIKKALEKHP…	Osjap12G16230	W	770:1_hh_B:W_+	3353	332	515	[163/AAA_16/237]^[270/NB-ARC/432]^[833/LRR_4/869]	oryza_sativa_japonica	.	Osjap12G16230.1	CNL	MDIFRAVESASVKIFDLIKTEYELRNKMENKIKSISLVMNMMNVFISSSSRSKAEAFGEKWVMQLQELLYDMEDALDLMGPKTKVSFPKRALRTVGLMDPRPQHILLIQELDERLKILLELWDQFRDQSGEDTPATTKPDETAGPRVPLGCRLAPVGIQHHKDDLIDLLQHVDGQPKQLRVISIVGFRGVGKTTLANEVYCHDDGSDGEPFDCKAFVRVAWSAPLAAESKDDAARLLKETVYQLHCASADINDNTDIMTLRETICKFLEDKSRIIVTTSVQSVAKKCSLGGFMYRLEGLNEVDSDKLLWQLVGCDRNELPQDVQSHSVDIVRKCDGLPLALTGVAEYVRLKLEDLRRGELRCSAIVRDLGNNLAGRLHNAAFKAAHATLKECYEGLYSH…
		Columns from Supplementary Data 6 in Stein et al., 2018
		Columns added in this study

## Sheet: Table S5
Query NLR ID in Stein et al., 2018	Subject NLR ID in RefSeq (GCF_034140825.1)	Percentage of identical matches	Alignment length	Number of mismatches	Number of gap openings	Start of alignment in query	End of alignment in query	Start of alignment in subject	End of alignment in subject	Expect value	Bitscore	Query coverage per high-scoring segment pairs	Subject coverage per high-scoring segment pairs
Osjap08G08300.1	XP_015648890.1	99.4	538	3	0	1	538	1	538	0	1070	58	94.9
Osjap08G08310.1	XP_015650657.3	89.9	1387	0	2	36	1422	1	1247	0	2354	97.5	100
Osjap08G14630.1	XP_015650972.1	100	932	0	0	311	1242	1	932	0	1902	60.4	90.7
Osjap08G14640.1	XP_066159867.1	91.4	641	3	1	1	589	8	648	0	1134	97.7	66.6
Osjap10G01700.1	XP_015614414.1	57.9	1258	363	12	1	1205	1	1144	0	1213	100	90.1
Osjap10G01720.1	XP_066160691.1	100	634	0	0	232	865	1	634	0	1268	63.7	97.7
Osjap10G09150.1	XP_015614492.1	90	1297	0	1	49	1215	1	1297	0	2263	96	100
Osjap10G09160.1	XP_015614031.1	100	998	0	0	1	998	1	998	0	1934	100	100
Osjap11G08390.1	XP_066161728.1	94.8	1002	40	5	1	999	1	993	0	1838	98.5	99.7
Osjap11G08400.1	XP_066161727.1	54.1	941	303	7	1	825	1	928	0	892	68.6	82.6
Osjap11G14980.1	XP_066161952.1	100	989	0	0	1	989	1	989	0	1964	100	100
Osjap11G14990.2	XP_066161836.1	88.3	1554	0	2	949	2320	33	1586	0	2697	59.1	98
Osjap11G15560.1	XP_025877099.1	91.5	1157	10	3	19	1139	1	1105	0	2014	98.2	99.6
Osjap11G15570.1	XP_015615521.1	100	973	0	0	1	973	1	973	0	1879	100	100
Osjap11G22380.1	XP_015617624.1	98.2	892	1	1	33	909	1	892	0	1560	89.3	95
Osjap11G22390.1	XP_066161843.1	100	1038	0	0	28	1065	2	1039	0	1944	97.5	99.9
Osjap11G22410.1	XP_015617295.1	100	964	0	0	17	980	15	978	0	1827	97.8	98
Osjap11G22420.1	XP_025876942.1	100	958	0	0	1	958	1	958	0	1784	87.8	95.1
Osjap11G26730.1	XP_015617274.1	99.9	1162	1	0	1	1162	1	1162	0	2340	97.8	96.8
Osjap11G26740.1	XP_015617275.1	100	827	0	0	136	962	1	827	0	1632	86	100
Osjap11G26870.1	XP_066161538.1	61.1	1291	6	2	1	887	1	1199	0	1409	97.6	97.3
Osjap11G26880.1	XP_015616914.1	100	1097	0	0	1	1097	1	1097	0	2030	100	100
Osjap11G26890.1	XP_015615335.1	100	1201	0	0	1	1201	1	1201	0	2382	100	100
Osjap11G26900.1	XP_015615734.1	100	852	0	0	1	852	283	1134	0	1689	100	75.1
Osjap11G26990.3	XP_025877115.1	100	1125	0	0	1	1125	1	1125	0	1982	100	100
Osjap11G27000.1	NP_001410213.1	100	1044	0	0	1	1044	1	1044	0	1977	100	100
Osjap12G11330.1	XP_015620642.1	93.9	1100	0	1	1	1100	1	1033	0	1892	100	100
Osjap12G11340.1	XP_015618159.1	100	1096	0	0	1	1096	1	1096	0	2086	100	100
Osjap12G16220.1	XP_015619014.1	100	935	0	0	1	935	1	935	0	1827	100	100
Osjap12G16230.1	XP_015619024.1	97.3	1008	0	1	1	981	1	1008	0	1852	100	100

## Sheet: Table S6
Pair ID	Protein ID in RefSeq (GCF_034140825.1)	Protein ID in Stein et al., 2018	Domain architecture predicted by NLRtracker	Full-length squence	Input sequence for AlphaFold 3 (N-terminus to the end of NB-ARC)
Pair-01	XP_015650657.3	Osjap08G08310.1	CNNL	MADLVLGLAKTTVEGTVTMARSAMEEEEKLHKTVQRDLLVISDEFEMMHSFLNDAKGRVTDNVTRTLVRQVRNTALDVEDCIETIVYLDSKPHWWRRMILPWCMPSAAPGKDLDAAVANIEQLKARVEAMGHRNLRYNRIGDSGHKPEEQAHQQAVANAMAPTDAAKQSRQVDLVMLINRKGGQARHMLGGGGGDEDDDDDDDNNNNEDDDDNGDCYHDCCEEQLKVEKEVLQVISVWGTGSDLEMMSIKKAYDDTETMKSFNCRAWVKMVHPFHPIEFIRSLLAQFHKNVCPEQDNTVKILDLMVATDDVLIEEFKQQLSQKFLVVLEDVTTMVDWEAVRGYLPDKKNGSCIVVHTRHHGIACSCVGHPYRVSELEKFSADYSVRVVFKEDAAGKVEG…	MADLVLGLAKTTVEGTVTMARSAMEEEEKLHKTVQRDLLVISDEFEMMHSFLNDAKGRVTDNVTRTLVRQVRNTALDVEDCIETIVYLDSKPHWWRRMILPWCMPSAAPGKDLDAAVANIEQLKARVEAMGHRNLRYNRIGDSGHKPEEQAHQQAVANAMAPTDAAKQSRQVDLVMLINRKGGQARHMLGGGGGDEDDDDDDDNNNNEDDDDNGDCYHDCCEEQLKVEKEVLQVISVWGTGSDLEMMSIKKAYDDTETMKSFNCRAWVKMVHPFHPIEFIRSLLAQFHKNVCPEQDNTVKILDLMVATDDVLIEEFKQQLSQKFLVVLEDVTTMVDWEAVRGYLPDKKNGSCIVVHTRHHGIACSCVGHPYRVSELEKFSADYSVRVVFK
Pair-01	XP_015648890.1	Osjap08G08300.1	CN	MDIFRVVESILTKMCSVIDQDWELGGKLKNDLICIKEEMGMMNASIEQWEGNIQGPVQQQWVHQLQDLAYDIEDFIDGHRIGPQEPNHFMPRAARMIFGTDRRPQQVLDVKILKERVAILQKWQQTFGSTQAVGGAGNGSPPSGGFGGCEADEQLVGIDNAKRELLSLLSAAESQPDQQNKLKVISILGSNGIGKTTLARRVYDEGDIVEQFHRRAWVASWACEDSASLLKEIVRQLTSEEDGAQGSTSSTEQAGGAGAPNVRNLRQDVAAHLQSHRYLIVIDDLKKVKVWSDIASAFPENNKGSRVIVTTSILSIATTCAYGSWVYKMQCLQKDDSENLFWNEVFKGANRIRTPDLDRGSVTIIDKCDGLPLALVSAAKYLNCKRHALSGSECKKVGL…	MDIFRVVESILTKMCSVIDQDWELGGKLKNDLICIKEEMGMMNASIEQWEGNIQGPVQQQWVHQLQDLAYDIEDFIDGHRIGPQEPNHFMPRAARMIFGTDRRPQQVLDVKILKERVAILQKWQQTFGSTQAVGGAGNGSPPSGGFGGCEADEQLVGIDNAKRELLSLLSAAESQPDQQNKLKVISILGSNGIGKTTLARRVYDEGDIVEQFHRRAWVASWACEDSASLLKEIVRQLTSEEDGAQGSTSSTEQAGGAGAPNVRNLRQDVAAHLQSHRYLIVIDDLKKVKVWSDIASAFPENNKGSRVIVTTSILSIATTCAYGSWVYKMQCLQKDDSENLFWNEVFKGANRIRTPDLDRGSVTIIDKCDGLPLALVSAAKYLNCKRHALSGSECKKVGL…
Pair-02	XP_015650972.1	Osjap08G14630.1	NLO	MEPLNDDFSRDLLVSRVFGDKDKCPEELNEVSYEIARKCGGLPLATIAAASLLLSRPDKPDEWIYVQKSLIPDLRIQPTSEGMAQLLNNSFNNLPHHLKACMLYLSIYKEDHIINPDDLVKQWVAEDFVSATEGKSLDEAARNHFYELVHRGILETEHISCSDEVVSCTVHDMVLNFIKRKAMEENFVTAIDHSQSGIRLADKVRRLSLHFGYSKDAKAPACIRLSQLRSLVFSGFWKCGPSISEFHLLRVLFLHGKHGEFLDLTRIRELFLLTYLQIEGNVCIDLPSELQGLKYLRTLHIGAMVTFLRSEVVHLPPLLHFRLPPNLGYFVDAGSVQSIEELTNLQDLQLACPQIATSDHIKHNMKLLGSIIGILKSLKSLTVVPVCFSEDSNDNENSS…	-
Pair-02	XP_066159867.1	Osjap08G14640.1	CNL	MIEAAETMEKAVITAFVNTVMPPLFKVLSGSCKMVMNVIDDSDSMRRKLVLLAASMDDDLRRTKNPTAAAKVFGDQLRELTHDMEDCIERFLHRVSCAEGASRARRLGRFLLTICTRYRFGDKIKALNRRLEELTNERLCQFVYDKPPPPPPLAPAAAQQREHVQLNPVGVEGAKGDILAMLEESPEELRVIAIVGFGGSGKTTLAKAVFRSTDDDRIRVFRSCRAWVDRAKEKNAGEIFRSLLQQFGYRGQGLLVDDEQYLQAQLMDYLRGRRMYWNFTYYIEYFIEDRKTTHSLNLAPGRWLEQLAYSLLLYLLLPEICQKFVRYLIVIDDIGNGQWNSIKSAFEENSRNNGSRIIVTTTIKSEANTCCGNGKGFIYQMQNLEDQYCKTIALGEAPS…	-
Pair-03	XP_066160691.1	Osjap10G01720.1	NL	MKKIFKDIIYHMPTKDAFLKDIDTWNEKKFIEKLRELLVDKRYLVIIDDVWSISAWKAISVVFPENGSSIIIVTTRISDVGRSCCLNGIDRNFEMEPLSEIHSRRLFCQRIFSTDEDGCPDILQEVSTDILKKCGGIPLAIISISGLLSNRPIIKEEWEKVKESIGFVLDKNQNLEGMKSILSLSYNDLPNYFKACLIYLCIFPEDYIIETNMLLRRWIAEGFVSEDCGMNLEDVAESYFCELVNRSLVQPVDIRFDSKARACRVHDIMLELITSKATEENFITLLRGQTRKTNLHGYVRRLSIQDTDNDLSSLLVNKDLSHVRSLTCFGGNMNLLPQLARFEAIRVLEFEGSMNLEQYDLENTDKLFQLKYLSLRGSDISHIPRQIAKLQNLLTLDIS…	-
Pair-03	XP_015614414.1	Osjap10G01700.1	CNL	MAEYLVGPLLSKVLEKASSFLVDMYKVMDGMEDQRETLERLLPAILDVIQDAEEKKNHRSGLVCAWLKSLKKVSYEAIDVFDEFKYESLWREAKKKGHRNHTMLGMDSVSLFPSRNPIVFRYRMGKKLRKIVEKIKELVSEMNSFGLVHQQETPKQWRKTDSIMVDFDKDIVIRSRDEEKKKIIRILLDKANNTDLTVLPIVGMGGLGKTTFAQLIYNDPEIEKHFPLRRWCCVSDVFDVVTIANNICMSTERDREKALQDLQKEVGGKKYLIVLDDVWERDYDKWGKLKTCLKKGGMGSAVLTTTRDAEVARIMVTGEVEVHNLENLGEIYMKEIILRRALTLPNNDEHFGILCKIVHRCHGSPLGAKAFGSMLSTRTTMQEWNDVLTKSNICNEGED…	-
Pair-04	XP_015614492.1	Osjap10G09150.1	CNL	MEAPPLAAPICASQGAMGSLLGKMEELLVAPDGSRLPKGVKDRMLLLGGDLGVVAAYLADLSELEDPPPTAKRWMREVRELSYDIEDYIDEFCAAPRPGRRANTMARFVCRIGRVKVARLPKRLKRHQQMGKMVSQFRIYVEEAIERHGRYGLDCCDHRRRYVSFGPMLPSRPYGEEDAQLVIDGRVSEFIERLANDEDQKLKVVSVVGSSGIGKTTLAKLLYNRIGGQFDCRAFVRISRKPDMKRVFREMFFQLQRKQPPDDYKELALIDSIREYLQDRRYLIIIDDLWAASVWDLINQAFPEVILSSRIVIITQVEDLALTCCCYDTEYIFEMKPMDDEHSTTLFLQRFFGFVSDCPQQFKEVSNKIVQICGGLPLATISLASLLASQPVILMDLCL…	MEAPPLAAPICASQGAMGSLLGKMEELLVAPDGSRLPKGVKDRMLLLGGDLGVVAAYLADLSELEDPPPTAKRWMREVRELSYDIEDYIDEFCAAPRPGRRANTMARFVCRIGRVKVARLPKRLKRHQQMGKMVSQFRIYVEEAIERHGRYGLDCCDHRRRYVSFGPMLPSRPYGEEDAQLVIDGRVSEFIERLANDEDQKLKVVSVVGSSGIGKTTLAKLLYNRIGGQFDCRAFVRISRKPDMKRVFREMFFQLQRKQPPDDYKELALIDSIREYLQDRRYLIIIDDLWAASVWDLINQAFPEVILSSRIVIITQVEDLALTCCCYDTEYIFEMKPMDDEHSTTLFLQRFFGFVSDCPQQFKEVSNKIVQICGGLPLATISLASLLASQPVILMDLCL…
Pair-04	XP_015614031.1	Osjap10G09160.1	CNL	METAVLSAVLRTLGPKLYAFLRDGHDLLRRDLERDVHYIRNELAMIAAAIEEHDRRPPPAAGDVRSAWIRGVRDLACDMEDCVDRFVHRATGHGLASMGARAKFAAVIQELRRKSEELSRLRASYAAAAGEPSCWVATGSSALTLPASSSEAHTLASDIVGMDGPRDEILELIGETQGQLKVISIVGFGGLGKTLLARQIYESDAVAAQFHPRIWVRAAGKNAEDVLMDILQQLGMPVHHCHASNLVVNLRNCLESKRFFVVIDDMQREYWNSSFRNAFPSDTGLSSIVIVTTAIQSIANACSSRNSHVYVMRTLNEEHSRQLFLKEASWKDYPPGSEAILKKCDGLPLALVTTAQFLQSRCQQQPLGCAKLCDNLGKHLVTEDTLARMKRVLVHHYSS…	METAVLSAVLRTLGPKLYAFLRDGHDLLRRDLERDVHYIRNELAMIAAAIEEHDRRPPPAAGDVRSAWIRGVRDLACDMEDCVDRFVHRATGHGLASMGARAKFAAVIQELRRKSEELSRLRASYAAAAGEPSCWVATGSSALTLPASSSEAHTLASDIVGMDGPRDEILELIGETQGQLKVISIVGFGGLGKTLLARQIYESDAVAAQFHPRIWVRAAGKNAEDVLMDILQQLGMPVHHCHASNLVVNLRNCLESKRFFVVIDDMQREYWNSSFRNAFPSDTGLSSIVIVTTAIQSIANACSSRNSHVYVMRTLNEEHSRQLFLKEASWKDYPPGSEAILKKCDGLPLALVTTAQFLQSRCQQQPLGCAKLCDNLGKHLVTEDTLARMKRVLVHHYSS…
Pair-05	XP_066161727.1	Osjap11G08400.1 (Pia-2)	CNLO	MSSSSLGAMDAPASFSLGAMGPLLRKLDSLLVAPEIRLPKPLKEGIELLKEDLEEIGVSLVEHSVVDSPTHKARFWMDEVRDLSYHIEDCIDTMFSMRSGGDDGKPRSERRHKVGRAKIDGFSKKPKPCTRMARIAELRALVREASERLERYQLGDVCGSSSPVVFTADGRARPLHHGVSANLVGVDEFKTKLNRWLSDEEGPHLKVAAIVGPAGIGKTALATELYRDHRWQFECRAFVRASRKPDMQRLLGGILSQVQRRQRSSDAYADSTVQSLIDNLREHLQDRRYLIIIDGLWETAVWNIANSAFPDVNSFSRILITADIEQVALECCGYKYDYIMRMEPLGSLDSKKVFFNKVFGSEDQCPPELKEVSNTILEKCGGLPLAIISIAGLLGSQPE…	MSSSSLGAMDAPASFSLGAMGPLLRKLDSLLVAPEIRLPKPLKEGIELLKEDLEEIGVSLVEHSVVDSPTHKARFWMDEVRDLSYHIEDCIDTMFSMRSGGDDGKPRSERRHKVGRAKIDGFSKKPKPCTRMARIAELRALVREASERLERYQLGDVCGSSSPVVFTADGRARPLHHGVSANLVGVDEFKTKLNRWLSDEEGPHLKVAAIVGPAGIGKTALATELYRDHRWQFECRAFVRASRKPDMQRLLGGILSQVQRRQRSSDAYADSTVQSLIDNLREHLQDRRYLIIIDGLWETAVWNIANSAFPDVNSFSRILITADIEQVALECCGYKYDYIMRMEPLGSLDSKKVFFNKVFGSEDQCPPELKEVSNTILEKCGGLPLAIISIAGLLGSQPE…
Pair-05	XP_066161728.1	Osjap11G08390.1 (Pia-1)	CNL	MEAALLSGFIKAILPRLFSLVDDKHKLHKGVKGDIDFLIKELRMIVGAIDDDLSLDHPAAAAVQTLCMEDLRELAHGIEDCIDGVLYRAARDQQQSPVRRAVQAPKKLQRNLQLAQQLQRLKRMAAEANQRKQRYTAAAPGQHGQVYSSAAAQVDEPWPSCSSASDPRIHEADLVGVDADREELLEQLAERQPEQLKVIAIVGFCGLGKTALAAEAYNRETGGGRFERHAWVCAGHRSAREVLGELLRRLDADGRSFHGDSDAGQLCVDIRQQLEKNRYFIVIDDIQTEDQWKSIKSAFPTDKDIGSRIVVTTTIQSVANACCSANGYLHKMSRLDKNCSKQLLSKKACPERYSHYKQPDSAAILKKCDGQPLALVTIGEFLQANGWPTGPNCEDLCNR…	MEAALLSGFIKAILPRLFSLVDDKHKLHKGVKGDIDFLIKELRMIVGAIDDDLSLDHPAAAAVQTLCMEDLRELAHGIEDCIDGVLYRAARDQQQSPVRRAVQAPKKLQRNLQLAQQLQRLKRMAAEANQRKQRYTAAAPGQHGQVYSSAAAQVDEPWPSCSSASDPRIHEADLVGVDADREELLEQLAERQPEQLKVIAIVGFCGLGKTALAAEAYNRETGGGRFERHAWVCAGHRSAREVLGELLRRLDADGRSFHGDSDAGQLCVDIRQQLEKNRYFIVIDDIQTEDQWKSIKSAFPTDKDIGSRIVVTTTIQSVANACCSANGYLHKMSRLDKNCSKQLLSKKACPERYSHYKQPDSAAILKKCDGQPLALVTIGEFLQANGWPTGPNCEDLCNR…
Pair-06	XP_066161836.1	Osjap11G14990.2	CNLOLO	MLFTNTITKFSCLHLLVGVHPFPFHMVSLLHLQVYAITPINSTSLDVTQFGGKNRVIQAISSSLGTMGCLITKLDMLLDQGCKLPKGVKNRILLLKGDLEEVGTYLEDLSKVDDPHLMAKCWMKEVRELSYDIEDYTYNIEDKIKLAGHVHLNTKTRFVCRINHLKISGVPRRLKWHQQIGSMISEFRIYVQEAIERYERYDLHSCTYRQRYASVSYVLSTPYEQTADLVIDGRTSKFIKWLANDGDPKLKMVSIVGCGGIGKTTLAKLFYNKFGGRFDCRAFIQVPQKPNMKRLFCDIISQVQQNNPHEDCKELELIDNIRRHLQDKRYLIIIDNLSAASVWDILNQAFPECTQRSRIITTTRIISVALNCCLHRSEYIFEMKPLGDDCSRKLFFKGL…	MLFTNTITKFSCLHLLVGVHPFPFHMVSLLHLQVYAITPINSTSLDVTQFGGKNRVIQAISSSLGTMGCLITKLDMLLDQGCKLPKGVKNRILLLKGDLEEVGTYLEDLSKVDDPHLMAKCWMKEVRELSYDIEDYTYNIEDKIKLAGHVHLNTKTRFVCRINHLKISGVPRRLKWHQQIGSMISEFRIYVQEAIERYERYDLHSCTYRQRYASVSYVLSTPYEQTADLVIDGRTSKFIKWLANDGDPKLKMVSIVGCGGIGKTTLAKLFYNKFGGRFDCRAFIQVPQKPNMKRLFCDIISQVQQNNPHEDCKELELIDNIRRHLQDKRYLIIIDNLSAASVWDILNQAFPECTQRSRIITTTRIISVALNCCLHRSEYIFEMKPLGDDCSRKLFFKGL…
Pair-06	XP_066161952.1	Osjap11G14980.1	CNL	METAVLSTLLNMLGPKLYTFLQENHELRRNLEHDIRYIRNELRMIGAVIDEHERGQMNHGGPLQGAWIHGARELAYDMEDCIDRFMHRMTSGHRLATMAVRTKFATVIQKLRKKSEDLSKLRANYTTAGNGNGDCQASTSGTMSSFETTHIPTADTVPVGMDGPRDEILELIMETQSQPNQLKVISLVGFGGLGKTLLAKQIYENTTICTQFEPQAWVSAAGKSARDVLKEILCQLGFQSQAQEDDVSKLITSLKKCLHSKRFFIVIDDIQREYWNSTIKDAFPVDTGSSSIVLVTTAIHSIANACSSGNGHVYMMSTLDKKYSRKLFLREASWGDYPPGSETVLSTKCDGLPLALVSTAQFLKSKGQQLPQEYAKLCGNLGMHLEREDTLERMKHVLV…	METAVLSTLLNMLGPKLYTFLQENHELRRNLEHDIRYIRNELRMIGAVIDEHERGQMNHGGPLQGAWIHGARELAYDMEDCIDRFMHRMTSGHRLATMAVRTKFATVIQKLRKKSEDLSKLRANYTTAGNGNGDCQASTSGTMSSFETTHIPTADTVPVGMDGPRDEILELIMETQSQPNQLKVISLVGFGGLGKTLLAKQIYENTTICTQFEPQAWVSAAGKSARDVLKEILCQLGFQSQAQEDDVSKLITSLKKCLHSKRFFIVIDDIQREYWNSTIKDAFPVDTGSSSIVLVTTAIHSIANACSSGNGHVYMMSTLDKKYSRKLFLREASWGDYPPGSETVLSTKCDGLPLALVSTAQFLKSKGQQLPQEYAKLCGNLGMHLEREDTLERMKHVLV…
Pair-07	XP_025877099.1	Osjap11G15560.1	CNL	MGKFSIEAFMQLGVSDEINWLKGTVSSIKKTLADADYSALKDDTVRSWSRKLKDVMYEAADILDVCDEMEGEEHGGRSRNSPVALCLPIQGHKIRRQVKALRQKADAILEEGKIFDLTHVRSDEDHNVDATTACHVPIPRTNVVGRVQETRMLVDKLTGKGISGPGMTGQNVEVIAIVGMGGIGKTTLAREIFTNDMIQGKFDKRLWITISKGNNSISLLQQVIQGLGCEHEGIRDSAVLEHIISSEVRRKKVFLVMDDVWEARGVVDIFKKSFVGNAQAGSRILITTRSKQVAQEMQAAIVHEVSKLSSEDSRSLFLQVIMRKTGQDENERLKEVKEKIIAKCNGSPLAIIMLAGRLLVNRNRSANEWEMLLEYAAEPTDHGDIDSIFHLCYAVLSFP…	MGKFSIEAFMQLGVSDEINWLKGTVSSIKKTLADADYSALKDDTVRSWSRKLKDVMYEAADILDVCDEMEGEEHGGRSRNSPVALCLPIQGHKIRRQVKALRQKADAILEEGKIFDLTHVRSDEDHNVDATTACHVPIPRTNVVGRVQETRMLVDKLTGKGISGPGMTGQNVEVIAIVGMGGIGKTTLAREIFTNDMIQGKFDKRLWITISKGNNSISLLQQVIQGLGCEHEGIRDSAVLEHIISSEVRRKKVFLVMDDVWEARGVVDIFKKSFVGNAQAGSRILITTRSKQVAQEMQAAIVHEVSKLSSEDSRSLFLQVIMRKTGQDENERLKEVKEKIIAKCNGSPLAIIMLAGRLLVNRNRSANEWEMLLEYAAEPTDHGDIDSIFHLCYAVLSFP…
Pair-07	XP_015615521.1	Osjap11G15570.1	CNL	MELVVGASEATMKALLGKLGNLLAQEYALIRGVRGDIQYISDEMASIHAFLTNLSSSGNDDGHDAQTKDWMKQVRDIAYDMEDCVDDFAHRLRHDPRGDGCLVEVYRALYEIYTCRPRCDIAAKLAELKNRAQQVGERRLRYGVVLNPIPPQRGETRNGDQTTGENQVAGRRLITVKEPIGVARAIEKLEAWMKSQSHKNRGVLAIHGFGGGGKSTIAAALYRKHGQNFDCRAWVTMPQKFDDRAVLRSILSQVMLPATASGGGDRRRRGGSRHAKIETMSQEQLIKGLKNHLQNKSYILVVDDVRSAEAWQTIRQYLPDEEGSRVVVTTRFEAVAGECILDRQKDMLHHVDRLSDDDAKRLFQESVSESMTSSDKMLGQAHIDVSRKILDLCKGLPVA…	MELVVGASEATMKALLGKLGNLLAQEYALIRGVRGDIQYISDEMASIHAFLTNLSSSGNDDGHDAQTKDWMKQVRDIAYDMEDCVDDFAHRLRHDPRGDGCLVEVYRALYEIYTCRPRCDIAAKLAELKNRAQQVGERRLRYGVVLNPIPPQRGETRNGDQTTGENQVAGRRLITVKEPIGVARAIEKLEAWMKSQSHKNRGVLAIHGFGGGGKSTIAAALYRKHGQNFDCRAWVTMPQKFDDRAVLRSILSQVMLPATASGGGDRRRRGGSRHAKIETMSQEQLIKGLKNHLQNKSYILVVDDVRSAEAWQTIRQYLPDEEGSRVVVTTRFEAVAGECILDRQKDMLHHVDRLSDDDAKRLFQESVSESMTSSDKMLGQAHIDVSRKILDLCKGLPVA…
Pair-08	XP_015617624.1	Osjap11G22380.1	NL	MMLKLETRDAIDIVKLLCKRHREEAPRSLLRKPPMRCFRRPMSFNYDTPGKAYYLYRVFSNDPRLKLPSSELMPSLHQAAQVEAAAVHDHLVGIDGTANELLGWLMAADKSLRVMAIAGPAGIGKTTLAMELHRRLRCQTHFQCHVVAKLSRRPAHRSKQLLLQTILKQIMEQLEAPSSPNSSEITMLEDDPELLARNISECLKDKRYFALIDDIFDGSDLEMIKGAFPNNNCSSRILFTARDEQVSGWFLSNYNGVVHQMKPLNDSDSEKLLRTKAFSSMDGCLPDNLRLLCDEILNMCRGIPLFITSMADWLKQHQQQYGSSAVPRVEQVRLLLKQFEHLLSFDYSDELRQPSLYLSMFPQGYVFENKDHLATILEYEGFIPEWDLSPDFGKRYFSW…	-
Pair-08	XP_066161843.1	Osjap11G22390.1	CNL	MSQPLAIVFSPKSCPTRRLRLERELWRGGVTETVKRKLIMDLVVGASSGAVKSLVNKLGTLLAQEYTLISGVRDDIQYINDELASMQAFLSRLKRDVAHDEQRQDWMKQVREVAYDIEDCVDDVRHRLGGEPRGTGTVVSLKRTWYLLTTLYQRCCIATDIGNLKVRAQHVSERRTRYGVENLPANRNGGGNNNSGAPGDHPAPLPRLIGTTEPVGMDDAMNDLQRWFMVSKQNSQISYLAIVGSGGLGKTTLAMSFYRKFGDEFDSRAFMLASQKFHLPTVLRSLVSQFHQKQVSASEDALHGIEEWGVEALKKKLADQLQGKRYHILIDDIWSVSAWESIRDSLPKNNKGSCVIVTTRFNSVAEACRRQNGHVHKLKQLDPVNSSKLFLQIIYANDP…	-
Pair-09	XP_015617295.1	Osjap11G22410.1	NL	MPRRKPTLCFCLGCVRPGIMSEGAMGRTSIMEKKEAALKELEPLLESVSKLLKSGRFTDAHERHGLAFLEMELGAIVAYLRMPMSPSIGDHDDGAHYDLMTWMSVLIGVRNTVTAIVKFLSNQPCVPLRKATRRFRRRRSFGYDIPRKVYPLYLVFNGLRSELMPSPPQAAQVEACTVHDHLVAIDGTANELLGWLMAADESLRVMAIAGPAGIGKTTLAMELHRRLRCQTHFQCHIVANFSRRPHGSKLVPQTILKQIIEQLEAPSSPNSSEITMLGDDLELLARNISERLKDKRYFALIDNIFNESDLELIKGAFPNNNCGSRILFTAGDERIAGWCLSNYNGIVHKMKPLSHSDSEKLLHIKAFGSMDDCPPENLKLLCDEILMKCRGIPSFITGM…	-
Pair-09	XP_025876942.1	Osjap11G22420.1	CNL	MDLVVGASSEAVKSLTGKLGSLLAQEYTLIAGVRDDIQYINDELASMQAFLSKLKRRDVDHDEQRQDWMKQVREVAYDIKDCVDDVGHRLGREPRGSGAAISFQRAWYLLTTLYKRRRIAAEIGNLKLRAQHVSERRTRYGVENLQGNGGGGGSGSGLGVGANAPRDRLAPLPRLIGTMEPVGMDAAIDELQEWFSKGKDGTQQRYLAIVGFGGLGKTTLAMALYRKLGDEFDCRAFVLASQKFHLPTVLRSLVKQFHEKQADASEDTLHGIEGWGDEMLKKKLLEQLTGKRYHILVDDIWSVSAWENIRDSFPKSDKGSCVVVTTRFNSVAEACRRQQGHVHKLKQLDPESSYNLFLQIISANDLCPIRPINARIIMKTCGGLPLAIVVVAGLIASKM…	-
Pair-10	XP_015617275.1	Osjap11G26740.1	NL	MEELLSLLDEVEGEPKQLRVTSIVGFSGLGKTTLAKAVYDSPHAKDKFCLRAWITADGSPETSNWMKEILRGVLQQVRPGDAMDVDGQHLEASLKEYLKDKRYLIIIDDIRMDQWRIISSAFENNGTGSRILLTTTIQSVTNRCSHGNGYVYQMNTLGKEDSEELAFSVLRSPELENHSESLLGKCDGLPLALVSVSDYLKSSTEATGELCAKLCRDLGSHLTGNHGHDNFSELRKVLLGNYDSFSGSALSCLLYLGIFPNNHPLRKKVLIRRWLAEGNARSDDPWRSEEDTADDNFSNLIDQNIIQPVDTRNNSEVKTCKTHGIMHEFLLNRSLAKRFITTSPHDPRVGINTTNSRHLSVDAAKQTKCMASDEELSRVRSLTIFGDAGDAISYLHKCN…	-
Pair-10	XP_015617274.1	Osjap11G26730.1	CNL	MEGSMFNLPGRLDRLLRRHGSMLPKGAEEEIPLIKQDLEEIISVLHGHCSKPKLEDHAMVVRCWMKEVRELSYDIEDCIDQYEHAATATRSHTGPNICRRKFNQRHGKMIPWVPWKLKQRLWMANKIREFSLRTQEALQRHTMYNNLGGITIASTTGGDVCSATPWHPTQFREHTDNVCSVGIDADGMEAALNDLNKLKNLLASIPTASLVQFREHANKVRHIHPDVEAILNKLKNIPTGITTTSTTTRGDVSSTSSRQPTRFMESAGLVGINAAVNKLENLLDVCGEEKLKVVSIVGVGGVGKTTLANKLYCKLQRQFECWAFVQTSQKTDMRRLLINILSQVQPHQSPDNWKVHSLISSIRTHLQDKRYLIIIDGLWATSTWDVIKCALPDGNSSSR…	-
Pair-11	XP_066161538.1	Osjap11G26870.1	CNLO	MEGAMFNLPRRLEELLCHHGSMLPKGADEEIPLIKQDLEEIISILHGHSEPKLEDHSMVVRCWMKEVRELSYDIEDSIDQYEHAARSQNRPNIHHRKFNRWRGNKIPCIPQKLKQRLWMANKIREFSLRIQDALQRHAMYNNLGGVAGTASTTRGDVCSATPWHPTKTQFREHVDNLENLLDLCGEEKLKVVSIVGVGGVGKTTLANKLYRKLRWQFECRAFVRTSQKTDMRRLLINILLQIRSHQSPDNWKVHSLISSIRTYLQDKRFLIVIDDLWATSTWDIIKCALPEGNKSSRILTTTEIEDLALQSCSYDLKFIFKMIPFGEDDSRKLLFSIVFGSHSKCPPEVSETLYDIVRKCGGLPLAIVTVASLLASQLDKLEQWDYINKSLGYSLMANP…	MEGAMFNLPRRLEELLCHHGSMLPKGADEEIPLIKQDLEEIISILHGHSEPKLEDHSMVVRCWMKEVRELSYDIEDSIDQYEHAARSQNRPNIHHRKFNRWRGNKIPCIPQKLKQRLWMANKIREFSLRIQDALQRHAMYNNLGGVAGTASTTRGDVCSATPWHPTKTQFREHVDNLENLLDLCGEEKLKVVSIVGVGGVGKTTLANKLYRKLRWQFECRAFVRTSQKTDMRRLLINILLQIRSHQSPDNWKVHSLISSIRTYLQDKRFLIVIDDLWATSTWDIIKCALPEGNKSSRILTTTEIEDLALQSCSYDLKFIFKMIPFGEDDSRKLLFSIVFGSHSKCPPEVSETLYDIVRKCGGLPLAIVTVASLLASQLDKLEQWDYINKSLGYSLMANP…
Pair-11	XP_015616914.1	Osjap11G26880.1	CNL	MSMESAAATAFLKTVMGRLFMALEKEYNKHRGLAQESHSLQQDLRMIAAAMDDQQLSMGRSDAAARTAVARLYTEEMLDLAHDIEDCVDRFLHRLTCNHHKRGGAGAGASLLRRVTHELSKVKSRSSFGDEIQKLKKRLREAHQRVLTINPPPILIAGGSSSSAAVAPPCRAARSPVGIGEDVEELLSMLDEVEGEPVQMRVISVVGFGGLGKTTLAKAVYDEPRAKDKFRHRAWVAAGGSPEIRGILRDVLQQVRPDDAMDVDGQRLEASFKDYLKDKRYLIVIDDIGMDQWSIIRSAFEDNGTSSRIILTTTIQSVANMWADPEMGQGPGRSMEISAQRKVYMVKGGPIDFFLVKKHTSLMGLPSQAPGRGPACPGSGSAPCSHGSGYVYQMNTLGE…	MSMESAAATAFLKTVMGRLFMALEKEYNKHRGLAQESHSLQQDLRMIAAAMDDQQLSMGRSDAAARTAVARLYTEEMLDLAHDIEDCVDRFLHRLTCNHHKRGGAGAGASLLRRVTHELSKVKSRSSFGDEIQKLKKRLREAHQRVLTINPPPILIAGGSSSSAAVAPPCRAARSPVGIGEDVEELLSMLDEVEGEPVQMRVISVVGFGGLGKTTLAKAVYDEPRAKDKFRHRAWVAAGGSPEIRGILRDVLQQVRPDDAMDVDGQRLEASFKDYLKDKRYLIVIDDIGMDQWSIIRSAFEDNGTSSRIILTTTIQSVANMWADPEMGQGPGRSMEISAQRKVYMVKGGPIDFFLVKKHTSLMGLPSQAPGRGPACPGSGSAPCSHGSGYVYQMNTLGE…
Pair-12	XP_015615335.1	Osjap11G26890.1	CNLO	MEAPTCGLWGAVLNLPGRLDGVLLRHGSILPKGAEEEIPLIKRDLHLMISILNGYYSESPELEDATATTVARRRCWTKEVRELSYDIEDCIDHYEHAATAGSAGGRTASGGIPPRRKITRRRWQRTTPLWIPERLKQRLWMANKIREFSLRAQDALKRHAMFCSSVGGNGIATSTASSSTAATGDASSSSSTICWHTTRFRERDFCVPHVGINVAMNKLEDWLTACDDEDQKRLRVVSIVGVGGIGKTTLANELYRKLRRQFECWAFVRSSQKPDVRRILISILSQLRLQQPPESWKVHSLISSIRAHLQDKRYLIIVDDICFISTWDIIKCALPDGTSSSRVLTTTQYDDLAVQSCGYDTKYVFKMKSLSQHDSRYLFFNTVSGSRFIYSPGSTEVSD…	MEAPTCGLWGAVLNLPGRLDGVLLRHGSILPKGAEEEIPLIKRDLHLMISILNGYYSESPELEDATATTVARRRCWTKEVRELSYDIEDCIDHYEHAATAGSAGGRTASGGIPPRRKITRRRWQRTTPLWIPERLKQRLWMANKIREFSLRAQDALKRHAMFCSSVGGNGIATSTASSSTAATGDASSSSSTICWHTTRFRERDFCVPHVGINVAMNKLEDWLTACDDEDQKRLRVVSIVGVGGIGKTTLANELYRKLRRQFECWAFVRSSQKPDVRRILISILSQLRLQQPPESWKVHSLISSIRAHLQDKRYLIIVDDICFISTWDIIKCALPDGTSSSRVLTTTQYDDLAVQSCGYDTKYVFKMKSLSQHDSRYLFFNTVSGSRFIYSPGSTEVSD…
Pair-12	XP_015615734.1	Osjap11G26900.1	CNL	MESAVASALLKSVMGRLFTVLEKEYSKHRELAQETNSLQQDLRIVAAAMDDQLLSIRRSDARTAVARLHSKEMLDLAHDIEDYVDRFIHHLTCRQQCASAGRNSLLDRVAHELKKVQSRSSFANEIQKLKRPLRQVHQDVIKNNPLAGGQSSSPSPQDRRIADNPVGIEEPVEELLSLLDEVEGEPERMRVISIVGFGGLGKTTLAKAVYDSPRVKEKFHLRAWVPAGASPETSSGMRGILRAVIQKILPNVAMDVDGQLETSLKEYLKDKRWVLIVIDDIGMDQWSIISSTFKDNGTSSRIILTTTIQSIANSCSHGNGYVHQMNTLGEEDCKEIALPTGIRSPELETGSVPLLGKCDGLPLALVSVSDYLKSSCEPTGELCANLCRNLGAHLKEQDG…	MESAVASALLKSVMGRLFTVLEKEYSKHRELAQETNSLQQDLRIVAAAMDDQLLSIRRSDARTAVARLHSKEMLDLAHDIEDYVDRFIHHLTCRQQCASAGRNSLLDRVAHELKKVQSRSSFANEIQKLKRPLRQVHQDVIKNNPLAGGQSSSPSPQDRRIADNPVGIEEPVEELLSLLDEVEGEPERMRVISIVGFGGLGKTTLAKAVYDSPRVKEKFHLRAWVPAGASPETSSGMRGILRAVIQKILPNVAMDVDGQLETSLKEYLKDKRWVLIVIDDIGMDQWSIISSTFKDNGTSSRIILTTTIQSIANSCSHGNGYVHQMNTLGEEDCKEIALPTGIRSPELETGSVPLLGKCDGLPLALVSVSDYLKSSCEPTGELCANLCRNLGAHLKEQDG…
Pair-13	XP_025877115.1	Osjap11G26990.3 (PIK5-NP)	CNL	MAVYSVATGALAPVLSKLSALLGDEHLDLAERTRSDAMFIRSQLEAVHSLLLPRISWGMTGEEVDALCKDELMAEVRELSYDMDDAIDEFFLEEPMAGGDGGPFDELKTRVEDVSKRFSDSRRWRPPVEQHQPSLTAATVDCPPPHARFVHNMMDVSELVEMDKQHEKELIKLLEQGADTSIYASRWRIATPWHDKEQSTVVKVPEREWGFPDNRNSPFIWASDSFERLRSGSLCGDTLRLDGEGANIRKLLSTLRNKVGRAQLVQVEDKRKRVEEATKPCEFHEVKTICILGLPGAGKTTLAKLLYSHHSTTEQQFQHRAFVSLSPGANLTDTLTDILLQVGAYNDDATPYCGTGTPHQQYLIDNISAYLIGKKYLIIIDDVWHWEEWEVIRKSIPKN…	MAVYSVATGALAPVLSKLSALLGDEHLDLAERTRSDAMFIRSQLEAVHSLLLPRISWGMTGEEVDALCKDELMAEVRELSYDMDDAIDEFFLEEPMAGGDGGPFDELKTRVEDVSKRFSDSRRWRPPVEQHQPSLTAATVDCPPPHARFVHNMMDVSELVEMDKQHEKELIKLLEQGADTSIYASRWRIATPWHDKEQSTVVKVPEREWGFPDNRNSPFIWASDSFERLRSGSLCGDTLRLDGEGANIRKLLSTLRNKVGRAQLVQVEDKRKRVEEATKPCEFHEVKTICILGLPGAGKTTLAKLLYSHHSTTEQQFQHRAFVSLSPGANLTDTLTDILLQVGAYNDDATPYCGTGTPHQQYLIDNISAYLIGKKYLIIIDDVWHWEEWEVIRKSIPKN…
Pair-13	NP_001410213.1	Osjap11G27000.1 (PIK6-NP)	CNL	MELAVGASEATMRSLLGKLGNLLAQEYSLVSGVRGDIQYINDELASMQAFLRDLSVVTEGHNHDNRRKDWMKQIRDVAYDVEDCIDDFAHRLPQDSISDAKCSFILTKMYELLTWWPRRDIASRIAELKVRAQQIADRRNRYGVNNPEHCDSSNSPRPRAHAAAQDIAEYQDTKPQIVSIKEPVGMKTVMENLEKWLTEPQPDKGRAVLSIVGFGGVGKTTIAMALYRKVSGKFDCQASVAVSQNYDEDEVLRSILNQVSKQEEAGGSTESSSRDENTREPQGSSSTSSREENTAESGTKRMLNKLKKALPLSLLGGNDDKTSVRQQETMGSLQLREELKRRLAEKRYILLIDDIWSAKTWNSIIIPFLPSENDKDSRIIVTTRFHAVGSTCSPRHKND…	MELAVGASEATMRSLLGKLGNLLAQEYSLVSGVRGDIQYINDELASMQAFLRDLSVVTEGHNHDNRRKDWMKQIRDVAYDVEDCIDDFAHRLPQDSISDAKCSFILTKMYELLTWWPRRDIASRIAELKVRAQQIADRRNRYGVNNPEHCDSSNSPRPRAHAAAQDIAEYQDTKPQIVSIKEPVGMKTVMENLEKWLTEPQPDKGRAVLSIVGFGGVGKTTIAMALYRKVSGKFDCQASVAVSQNYDEDEVLRSILNQVSKQEEAGGSTESSSRDENTREPQGSSSTSSREENTAESGTKRMLNKLKKALPLSLLGGNDDKTSVRQQETMGSLQLREELKRRLAEKRYILLIDDIWSAKTWNSIIIPFLPSENDKDSRIIVTTRFHAVGSTCSPRHKND…
Pair-14	XP_015620642.1	Osjap12G11330.1 (Pi-ta)	CNLO	MAPAVSASQGVIMRSLTSKLDSLLLQPPEPPPPAQPSSLRKGERKKILLLRGDLRHLLDDYYLLVEPPSDTAPPPDSTAACWAKEVRELSYDVDDFLDELTTQLLHHRGGGDGSSTAGAKKMISSMIARLRGELNRRRWIADEVTLFSARVKEAIRRQESYHLGRRTSSSRPREEVDDDDREDSAGNERRRFLSLTFGMDDAAVHGQLVGRDISMQKLVRWLADGEPKLKVASIVGSGGVGKTTLATEFYRLHGRRLDAPFDCRAFVRTPRKPDMTKILTDMLSQLRPQHQHQSSDVWEVDRLLETIRTHLQDKRYFIIIEDLWASSMWDIVSRGLPDNNSCSRILITTEIEPVALACCGYNSEHIIKIDPLGDDVSSQLFFSGVVGQGNEFPGHLTEV…	MAPAVSASQGVIMRSLTSKLDSLLLQPPEPPPPAQPSSLRKGERKKILLLRGDLRHLLDDYYLLVEPPSDTAPPPDSTAACWAKEVRELSYDVDDFLDELTTQLLHHRGGGDGSSTAGAKKMISSMIARLRGELNRRRWIADEVTLFSARVKEAIRRQESYHLGRRTSSSRPREEVDDDDREDSAGNERRRFLSLTFGMDDAAVHGQLVGRDISMQKLVRWLADGEPKLKVASIVGSGGVGKTTLATEFYRLHGRRLDAPFDCRAFVRTPRKPDMTKILTDMLSQLRPQHQHQSSDVWEVDRLLETIRTHLQDKRYFIIIEDLWASSMWDIVSRGLPDNNSCSRILITTEIEPVALACCGYNSEHIIKIDPLGDDVSSQLFFSGVVGQGNEFPGHLTEV…
Pair-14	XP_015618159.1	Osjap12G11340.1	CNL	MEQSAATAFTKCVVGKLLEVLDTRYKMLRDLSHESASMQNDLLLLAAFMDDQLRRSSSSPAAERPTAVLRAYTELMRELTHDMEDSIERFLHRVAPRDDHGGAGAPSWPRRAARWVATLRTRLRFAAEIRKLKTRLEDETKRLRNAVEAAAAAGGGGHSSATPALAAAAPRGGHVEPNPVGMEKPIEHLVQLLDEAGAGGGPQQLRVIAIVGFRGSGKTTLARAVYSRSGRQFRERAWVDASRWTDVGDLLADIVRQVCLGEYDVSESHEENLRNRLKNKRYLIVLDDISMEQWNAIESIFENNGRGSRVIVTTAILSVANSCTAYKSGANGGCCIRRHGCVYKMQTLGEAHAKELALGGGSDQRPPELEHGSATLMAKCDGLPLALVSVANHLRCLGN…	MEQSAATAFTKCVVGKLLEVLDTRYKMLRDLSHESASMQNDLLLLAAFMDDQLRRSSSSPAAERPTAVLRAYTELMRELTHDMEDSIERFLHRVAPRDDHGGAGAPSWPRRAARWVATLRTRLRFAAEIRKLKTRLEDETKRLRNAVEAAAAAGGGGHSSATPALAAAAPRGGHVEPNPVGMEKPIEHLVQLLDEAGAGGGPQQLRVIAIVGFRGSGKTTLARAVYSRSGRQFRERAWVDASRWTDVGDLLADIVRQVCLGEYDVSESHEENLRNRLKNKRYLIVLDDISMEQWNAIESIFENNGRGSRVIVTTAILSVANSCTAYKSGANGGCCIRRHGCVYKMQTLGEAHAKELALGGGSDQRPPELEHGSATLMAKCDGLPLALVSVANHLRCLGN…
Pair-15	XP_015619014.1	Osjap12G16220.1	CNL	MEGPVSASMGVMVPLLSKLIESMEQPRFKDLKNDLKSLRAELASMEAVMLKFATQDDTDLQVKEWMRQVREVGYDTDDWIDSHPLVAAETKGSRIFSRNNRRRKLAELIKELKDRVEDASQRRTRYMLQSAPVVDDVTDDLRPSNVTVDPQLLYGVSRRLVGLDEPMEELVRELRPGGGEQQHFKVVSIVGGGGLGKTTLAKEVYRKIHGEFVSCAFVTVGQNPHIPTVLLNMLRQLNPLQPQGDDTEQQMDEPTVVGKIREFLDKKRYFITIDDIWSISAWKDIKYALPENTPGSRIVATTRISDVAKSCSVRPTDFTYPMKHLSKTDSKQLFLGRLQSPKKIYSSETDLEEGVFHDVWNICGGMPLAMIVIAGMLNRKSPGCPEDNKSIKKALEKHP…	MEGPVSASMGVMVPLLSKLIESMEQPRFKDLKNDLKSLRAELASMEAVMLKFATQDDTDLQVKEWMRQVREVGYDTDDWIDSHPLVAAETKGSRIFSRNNRRRKLAELIKELKDRVEDASQRRTRYMLQSAPVVDDVTDDLRPSNVTVDPQLLYGVSRRLVGLDEPMEELVRELRPGGGEQQHFKVVSIVGGGGLGKTTLAKEVYRKIHGEFVSCAFVTVGQNPHIPTVLLNMLRQLNPLQPQGDDTEQQMDEPTVVGKIREFLDKKRYFITIDDIWSISAWKDIKYALPENTPGSRIVATTRISDVAKSCSVRPTDFTYPMKHLSKTDSKQLFLGRLQSPKKIYSSETDLEEGVFHDVWNICGGMPLAMIVIAGMLNRKSPGCPEDNKSIKKALEKHP…
Pair-15	XP_015619024.1	Osjap12G16230.1	CNL	MDIFRAVESASVKIFDLIKTEYELRNKMENKIKSISLVMNMMNVFISSSSRSKAEAFGEKWVMQLQELLYDMEDALDLMGPKTKVSFPKRALRTVGLMDPRPQHILLIQELDERLKILLELWDQFRDQSGEDTPATTKPDETAGPRVPLGCRLAPVGIQHHKDDLIDLLQHVDGQPKQLRVISIVGFRGVGKTTLANEVYCHDDGSDGEPFDCKAFVRVAWSAPLAAESKDDAARLLKETVYQLHCASADINDNTDIMTLRETICKFLEDKRYLIVIDDVRKDEVWAEIEGAFPKESSSRIIVTTSVQSVAKKCSLGGFMYRLEGLNEVDSDKLLWQLVGCDRNELPQDVQSHSVDIVRKCDGLPLALTGVAEYVRLKLEDLRRGELRCSAIVRDLGNN…	MDIFRAVESASVKIFDLIKTEYELRNKMENKIKSISLVMNMMNVFISSSSRSKAEAFGEKWVMQLQELLYDMEDALDLMGPKTKVSFPKRALRTVGLMDPRPQHILLIQELDERLKILLELWDQFRDQSGEDTPATTKPDETAGPRVPLGCRLAPVGIQHHKDDLIDLLQHVDGQPKQLRVISIVGFRGVGKTTLANEVYCHDDGSDGEPFDCKAFVRVAWSAPLAAESKDDAARLLKETVYQLHCASADINDNTDIMTLRETICKFLEDKRYLIVIDDVRKDEVWAEIEGAFPKESSSRIIVTTSVQSVAKKCSLGGFMYRLEGLNEVDSDKLLWQLVGCDRNELPQDVQSHSVDIVRKCDGLPLALTGVAEYVRLKLEDLRRGELRCSAIVRDLGNN…

## Sheet: Table S7
AF3 pair ID	Putative sensor ID in RefSeq (GCF_034140825.1)	Putative helper ID in RefSeq (GCF_034140825.1)	Pentamer or hexamer	Putative sensor pTM (seed 1)	Putative sensor pTM (seed 2)	Putative sensor pTM (seed 3)	Putative sensor ipTM (seed 1)	Putative sensor ipTM (seed 2)	Putative sensor ipTM (seed 3)	Putative helper pTM (seed 1)	Putative helper pTM (seed 2)	Putative helper pTM (seed 3)	Putative helper ipTM (seed 1)	Putative helper ipTM (seed 2)	Putative helper ipTM (seed 3)	Ave. putative sensor pTM	Ave. putative helper pTM	Ave. putative sensor ipTM	Ave. putative helper ipTM	p-value from Welch’s t-test for pTM	p-value from Welch’s t-test for ipTM
5_Pair-01	XP_015650657.3	XP_015648890.1	5	0.38	0.39	0.37	0.36	0.37	0.35	0.49	0.6	0.41	0.46	0.57	0.39	0.38	0.5	0.36	0.47	0.159823	0.161471
5_Pair-04	XP_015614492.1	XP_015614031.1	5	0.5	0.53	0.52	0.47	0.5	0.49	0.52	0.51	0.41	0.49	0.48	0.39	0.52	0.48	0.49	0.45	0.407475	0.406454
5_Pair-05	XP_066161727.1	XP_066161728.1	5	0.43	0.48	0.52	0.39	0.44	0.49	0.65	0.65	0.64	0.63	0.63	0.62	0.48	0.65	0.44	0.63	0.021217	0.021895
5_Pair-06	XP_066161836.1	XP_066161952.1	5	0.37	0.41	0.42	0.33	0.37	0.38	0.59	0.63	0.58	0.58	0.61	0.57	0.4	0.6	0.36	0.59	0.000757	0.000416
5_Pair-07	XP_025877099.1	XP_015615521.1	5	0.29	0.29	0.46	0.27	0.27	0.43	0.55	0.58	0.54	0.52	0.54	0.5	0.35	0.56	0.32	0.52	0.060042	0.060413
5_Pair-11	XP_066161538.1	XP_015616914.1	5	0.3	0.29	0.29	0.26	0.26	0.26	0.67	0.64	0.65	0.65	0.62	0.64	0.29	0.65	0.26	0.64	0.000134	0.000548
5_Pair-12	XP_015615335.1	XP_015615734.1	5	0.33	0.44	0.48	0.29	0.41	0.45	0.65	0.64	0.63	0.62	0.62	0.6	0.42	0.64	0.38	0.61	0.036158	0.038788
5_Pair-13	XP_025877115.1	NP_001410213.1	5	0.31	0.31	0.32	0.28	0.27	0.28	0.49	0.48	0.47	0.48	0.47	0.44	0.31	0.48	0.28	0.46	8.9e-05	0.002395
5_Pair-14	XP_015620642.1	XP_015618159.1	5	0.33	0.31	0.31	0.31	0.29	0.29	0.7	0.71	0.69	0.68	0.69	0.67	0.32	0.7	0.3	0.68	2e-06	2e-06
5_Pair-15	XP_015619014.1	XP_015619024.1	5	0.53	0.48	0.51	0.51	0.45	0.49	0.6	0.57	0.58	0.57	0.54	0.55	0.51	0.58	0.48	0.55	0.016587	0.039326
6_Pair-01	XP_015650657.3	XP_015648890.1	6	0.41	0.41	0.44	0.4	0.39	0.43	0.55	0.68	0.46	0.52	0.67	0.45	0.42	0.56	0.41	0.55	0.150907	0.159725
6_Pair-04	XP_015614492.1	XP_015614031.1	6	0.49	0.5	0.52	0.47	0.47	0.49	0.58	0.59	0.57	0.55	0.57	0.55	0.5	0.58	0.48	0.56	0.003302	0.001058
6_Pair-05	XP_066161727.1	XP_066161728.1	6	0.45	0.49	0.5	0.42	0.46	0.48	0.68	0.68	0.67	0.67	0.66	0.65	0.48	0.68	0.45	0.66	0.004397	0.003865
6_Pair-06	XP_066161836.1	XP_066161952.1	6	0.55	0.45	0.45	0.52	0.42	0.42	0.64	0.65	0.64	0.62	0.64	0.63	0.48	0.64	0.45	0.63	0.039581	0.030694
6_Pair-07	XP_025877099.1	XP_015615521.1	6	0.43	0.3	0.44	0.4	0.28	0.41	0.69	0.67	0.61	0.67	0.66	0.59	0.39	0.66	0.36	0.64	0.013111	0.00846
6_Pair-11	XP_066161538.1	XP_015616914.1	6	0.31	0.31	0.35	0.27	0.26	0.32	0.65	0.66	0.64	0.64	0.64	0.62	0.32	0.65	0.28	0.63	0.000357	0.001059
6_Pair-12	XP_015615335.1	XP_015615734.1	6	0.48	0.5	0.47	0.46	0.47	0.44	0.69	0.66	0.68	0.67	0.64	0.66	0.48	0.68	0.46	0.66	0.000101	8.8e-05
6_Pair-13	XP_025877115.1	NP_001410213.1	6	0.33	0.33	0.32	0.29	0.3	0.29	0.58	0.5	0.59	0.57	0.49	0.58	0.33	0.56	0.29	0.55	0.014034	0.011555
6_Pair-14	XP_015620642.1	XP_015618159.1	6	0.43	0.31	0.38	0.4	0.3	0.34	0.72	0.72	0.72	0.71	0.71	0.7	0.37	0.72	0.35	0.71	0.009928	0.005928
6_Pair-15	XP_015619014.1	XP_015619024.1	6	0.58	0.53	0.51	0.56	0.51	0.49	0.59	0.55	0.62	0.57	0.53	0.6	0.54	0.59	0.52	0.57	0.183616	0.183616

## Sheet: Table S8
Protein ID	Paired NLR	Sensor/helper	Species	Domain architecture	Integrated domain	Experimental validation	Reference	Sequence ID	Full-length squence	Input sequence
Pm5e	RXL	sensor	Triticum aestivum	NL	-	yes	https://doi.org/10.1111/pbi.14584	QHN12679	MAQMEDVDAASPLPAMALDPDLHAAIRAPVTVMLGPSALLLRELDSSGQSLLGAEELRLLRDALREVCIPLKSMSEDDGASFMARWWMKIVRELCYDTQDYLNFVQSARDRPEFSELPDRAKAVYSGLLARAIDARERRRGFKWSPKTTRSDTWEAFNRRFSKKLVQLLGSFGVHTTPGAVVVEAPNKLVQLLALDDDVNDKTLKVIPIIGCAGVGKTTAARTLYHKHGGKFQCRAFVSVSQNPDMRGILTSMLAQLKAPRPPGFPDVLDLIGAISRHLQGKGYLIVLDDLWTASVWHIVSRAFPRGDHRSRIITTTQVHDVALACSGYHPVRIYKMELLDEYESRKLFFRRVFSSAPGDGCSPATKEVSYEIIRKCEGLPLAIVSIAGLLASELSIVM…	MAQMEDVDAASPLPAMALDPDLHAAIRAPVTVMLGPSALLLRELDSSGQSLLGAEELRLLRDALREVCIPLKSMSEDDGASFMARWWMKIVRELCYDTQDYLNFVQSARDRPEFSELPDRAKAVYSGLLARAIDARERRRGFKWSPKTTRSDTWEAFNRRFSKKLVQLLGSFGVHTTPGAVVVEAPNKLVQLLALDDDVNDKTLKVIPIIGCAGVGKTTAARTLYHKHGGKFQCRAFVSVSQNPDMRGILTSMLAQLKAPRPPGFPDVLDLIGAISRHLQGKGYLIVLDDLWTASVWHIVSRAFPRGDHRSRIITTTQVHDVALACSGYHPVRIYKMELLDEYESRKLFFRRVFSSAPGDGCSPATKEVSYEIIRKCEGLPLAIVSIAGLLASELSIVM…
RXL	Pm5e	helper	Triticum aestivum	CL	-	yes	https://doi.org/10.1111/pbi.14584	TraesCS7B03G1192600	MEFAVAAFSTVAGVALSKLCSVKGKLNTDATIISEELKWIEAAMKDHASSVEPMSFLQAEYFAQLRALAYDIQDCIDSFNAKMTTDDEFADKIAQLKERSTATTERIKRFGFPVQGAAAQAAAAAVPAEIQNFHFLMRGGNLNGDYHNCLLYLRLFPHEHHVRTKPLERRWTAEGLVPGEQGAASNLGMLVGSSIIRSTQRSSNGKVKRCQPTGDAIRQYITQRSMSENFIWLSHDVAELQNEHLRRLSVHACANAHLNLPQSLSLLRTLAVFSTGAAATLDSYEAVLDFTKYKLLRVLDLKECAHLSAGHIQAIYSLVLMKYLSIKSGIIDRLPREIWKLNQLETLDLSGSGSSECDGADGIVTVYKEVLLLPRLKHLIGKFELSGTDTIWAPVPSDV…	MEFAVAAFSTVAGVALSKLCSVKGKLNTDATIISEELKWIEAAMKDHASSVEPMSFLQAEYFAQLRALAYDIQDCIDSFNAKMTTDDEFADKIAQLKERSTATTERIKRFGFPVQGAAAQAAAAAVPAEIQNFHFLMRGGNLNGDYHNCLLYLRLFPHEHHVRTKPLERRWTAEGLVPGEQGAASNLGMLVGSSIIRSTQRSSNGKVKRCQPTGDAIRQYITQRSMSENFIWLSHDVAELQNEHLRRLSVHACANAHLNLPQSLSLLRTLAVFSTGAAATLDSYEAVLDFTKYKLLRVLDLKECAHLSAGHIQAIYSLVLMKYLSIKSGIIDRLPREIWKLNQLETLDLSGSGSSECDGADGIVTVYKEVLLLPRLKHLIGKFELSGTDTIWAPVPSDV…

[truncated: 2 more sheets: Table S9, 3_BLASTP]
